# Supplementary material for: Network pharmacology-based strategy to investigate pharmacological mechanisms of Zuojinwan for treatment of gastritis
Source: BMC Complement Altern Med. 2018 Nov 1;18:292. doi: 10.1186/s12906-018-2356-9 (PMC6211468; doi:10.1186/s12906-018-2356-9)
Supplement: Supplementary file 1 — Table S1. Detailed information on eight existing protein-protein interaction databases. (XLSX 12 kb) [file 12906_2018_2356_MOESM1_ESM.xlsx]

## Sheet: sheet
Title:Network pharmacology-based strategy to identify key pharmacological pathways of Zuojinwan for treatment of gastritis Authors: Yuanyuan Shi et al.
Table S1 Detailed information on eight existing protein-protein interaction databases
Number	Database	Website	Release number/ Last updated	Cutoff	Source Difference
1	String	https://string-db.org/cgi/input.pl	Version 10.5	The confidence score >0.4	text mining; databases
2	Reactome	http://www.reactome.org/	Version 64	N/A	databases
3	Online Predicted Human Interaction Database (OPHID)	http://ophid.utoronto.ca	Version 2.9	N/A	text mining; databases
4	IntAct	www.ebi.ac.uk/intact/	Version 4.2.10	IntAct MI Score >0.7	text mining
5	Human Protein Reference Database (HPRD)	http://www.hprd.org/	Release 9	N/A	experiments
6	Molecular INTeraction Database (MINT)	https://mint.bio.uniroma2.it/	2018/4/26	IntAct MI Score >0.8	experiments
7	Database of Interacting Proteins (DIP)	http://dip.doe-mbi.ucla.edu/dip/	2017/2/13	IntAct MI Score >0.8	experiments
8	PDZBase	http://icb.med.cornell.edu/services/pdz/start	2004	N/A	experiments
