# Supplementary material for: Network pharmacology-based strategy to investigate pharmacological mechanisms of Zuojinwan for treatment of gastritis
Source: BMC Complement Altern Med. 2018 Nov 1;18:292. doi: 10.1186/s12906-018-2356-9 (PMC6211468; doi:10.1186/s12906-018-2356-9)
Supplement: Supplementary file 2 — Table S2. Ingredients of each herb contained in ZJW. (XLSX 1869 kb) [file 12906_2018_2356_MOESM2_ESM.xlsx]

## Sheet: ChemOffice1
Title:Network pharmacology-based strategy to identify key pharmacological pathways of Zuojinwan for treatment of gastritis Authors: Yuanyuan Shi et al.
Table S2 Ingredients of each herb contained in ZJW
Herb	Compound	Pubchem ID	Chemspider ID	Structure
R. coptidis	Chlorogenic acid	1794427	1405788	C16H18O9
R. coptidis	(R)-Canadine	443422	391643	C20H21NO4
R. coptidis	6-O-E-Feruloylajugol	6324971	4884554	C25H32O12
R. coptidis	berberine	2353	2263	C20H18NO4+
R. coptidis	berberrubine	72703	402990	C19H16NO4+
R. coptidis	Berlambine	11066	10595	C20H17NO5
R. coptidis	columbamine	72310	65261	C20H20NO4+
R. coptidis	coptisine	72322	65268	C19H14NO4+
R. coptidis	Corchoroside A	5091219	4884547	C29H42O9
R. coptidis	Corydaldine	610097	530343	C11H13NO3
R. coptidis	epiberberine	160876	141335	C20H18NO4+
R. coptidis	ethyl caffeate	5317238	4476132	C11H12O4
R. coptidis	Fagarine	107936	97059	C13H11NO3
R. coptidis	ferulic acid	445858	689	C10H10O4
R. coptidis	groenlandicine	101650328		C19H16NO4+
R. coptidis	isovanillin	12127	11629	C8H8O3
R. coptidis	6-O-E-Feruloylajugol	6324971	4884554	C25H32O12
R. coptidis	jatrorrhizine	72323	65269	C20H20NO4+
R. coptidis	limonin	179651	156367	C26H30O8
R. coptidis	magnoflorine	73337	66066	C20H24NO4+
R. coptidis	Magnograndiolide	5319198	4477555	C15H22O4
R. coptidis	Noroxyhydrastinine	89047	80351	C10H9NO3
R. coptidis	Obacunoic acid	4027255	292146	C26H32O8
R. coptidis	obacunone	119041	106368	C26H30O7
R. coptidis	palmatine	19009	17947	C21H22NO4+
R. coptidis	phellodendrine	3081405	2339019	C20H24NO4+
R. coptidis	Trihydroxybufosterocholanic acid		4479638	C28H48O5
R. coptidis	Zosimin	6436246	4940895	C19H20O5
R. coptidis	quercetin	5280343		C15H10O7
E. rutaecarpa	(-)-alpha-Pinene	440968	389795	C10H16
E. rutaecarpa	(-)-Caryophyllene oxide	1742210	1379451	C15H24O
E. rutaecarpa	(+)-3-Carene	443156	391428	C10H16
E. rutaecarpa	(+)-beta-Phellandrene	442484	390916	C10H16
E. rutaecarpa	(+)-Terpinen-4-ol	2724161	2006320	C10H18O
E. rutaecarpa	(1R,2S,5R)-4,7,7-trimethylbicyclo[3.1.1]hept-3-en-2-ol	12444755	79658	C10H16O
E. rutaecarpa	(1R,5R,7S)-4,7-dimethyl-7-(4-methylpent-3-enyl)bicyclo[3.1.1]hept-3-ene	13889654		C15H24
E. rutaecarpa	(1S,5S)-1-isopropyl-4-methylenebicyclo[3.1.0]hexane	11051711	9226873	C10H16
E. rutaecarpa	(3R,6E,10E)-3,7,11,15-tetramethylhexadeca-1,6,10,14-tetraen-3-ol	11335274	9510220	C20H34O
E. rutaecarpa	(3R,6S)-3-hydroperoxy-6-isopropenyl-3-methylcyclohexene	10419566		C10H16O2
E. rutaecarpa	(3S)-3-methyl-2,3-dihydrofuran		9598432	C5H8O
E. rutaecarpa	(4S)-4-isopropylcyclohexene-1-carbaldehyde	11842593		C10H16O
E. rutaecarpa	(R)-linalool	443158	391430	C10H18O
E. rutaecarpa	(S)-(+)-alpha-Phellandrene	443160	391432	C10H16
E. rutaecarpa	(Z)-caryophyllene	6429301	20120139	C15H24
E. rutaecarpa	[(3S)-3,7-dimethyloct-6-enyl] acetate		5140836	C12H22O2
E. rutaecarpa	[(E)-3-phenylprop-2-enyl] (Z)-3-phenylprop-2-enoate	1550888		C18H16O2
E. rutaecarpa	Evodione	624052	542152	C16H20O5
E. rutaecarpa	1,2,3-Trimethylcyclopentene	136316	120090	C8H14
E. rutaecarpa	1,3,8-p-Menthatriene	176983	154138	C10H14
E. rutaecarpa	13-Methylmyristate	151014	10709012	C15H30O2
E. rutaecarpa	1-methyl-2-[(Z)-pentadec-10-enyl]-4-quinolone	5319752		C25H37NO
E. rutaecarpa	1-methyl-2-nonyl-4-quinolone	13967189		C19H27NO
E. rutaecarpa	1-methyl-2-pentadecyl-4-quinolone	5319753		C19H27NO
E. rutaecarpa	1-methyl-2-undecyl-4-quinolone	5319811		C21H31NO
E. rutaecarpa	1-penten-3-one	15394	14653	C5H8O
E. rutaecarpa	2,4-Dimethylfuran	19462	18339	C6H8O
E. rutaecarpa	2,5-Dimethyl-1,5-hexadiene-3,4-diol		231163	C8H14O2
E. rutaecarpa	2-[(1R,3S,4S)-3-isopropenyl-4-methyl-4-vinylcyclohexyl]propan-2-ol	92138	83184	C15H26O
E. rutaecarpa	24-methyl-31-norlanost-9(11)-enol		4477967	C30H52O
E. rutaecarpa	2-Caren-10-al	556516	483798	C10H14O
E. rutaecarpa	2-Hydroxy-3-formyl-7-methoxycarbazole	189687	164752	C14H11NO3
E. rutaecarpa	2-Methoxy-4-vinylphenol	332	325	C9H10O2
E. rutaecarpa	2-Methyl-6-hepten-3-ol	144868	127810	C8H16O
E. rutaecarpa	3,3-Dimethyl allyl-p-propenyl phenyl ether		4475848	C14H18O
E. rutaecarpa	3-ethylcyclopent-2-en-1-one	557256	484427	C7H10O
E. rutaecarpa	3-Furaldehyde	10351	9924	C5H4O2
E. rutaecarpa	5-Methyl-3-propan-2-ylidenehexa-1,4-diene	578220		C10H16
E. rutaecarpa	4-[(1S)-1-hydroxy-2-methylaminoethyl]phenol	667452	580840	C9H13NO2
E. rutaecarpa	4-isopropylcyclohex-2-en-1-one	92780	83754	C9H14O
E. rutaecarpa	5,8-tetradecadienoic acid	11513461	13628109	C49H69NO8Si2
E. rutaecarpa	5-isopropyl-2-methylbicyclo[3.1.0]hex-2-ene	637518	16878	C10H16
E. rutaecarpa	5-MeO-DMT	1832	1766	C13H18N2O
E. rutaecarpa	6alpha-Acetoxy-5-epilimonin		4478641	C30H38O9
E. rutaecarpa	6-OH-Luteolin	5281642	4444961	C15H10O7
E. rutaecarpa	7-Hexadecyne	549042	477736	C16H30
E. rutaecarpa	7R,8R-8-hydroxy-4-isopropylidene-7-methylbicyclo[5.3.1]undec-1-ene		4525579	C15H24O
E. rutaecarpa	9-Octadecenamide	1930	1854	C18H35NO
E. rutaecarpa	ACETIC ACID,BORNYL ESTER		553137	C12H20O2
E. rutaecarpa	ALPHA-BULNESENE		85080	C15H24
E. rutaecarpa	alpha-Cubebene	86609	78116	C15H24
E. rutaecarpa	alpha-humulene	5281520	4444853	C15H24
E. rutaecarpa	Arachidoside	597207	519155	C16H16O6
E. rutaecarpa	aspartate	44367445	4574046	C4H7NO4
E. rutaecarpa	Benzadehyde	240		C7H6O
E. rutaecarpa	benzoic acid phenylmethyl ester	2345	13856959	C14H12O2
E. rutaecarpa	Benzyl isovalerate	7651	7368	C12H16O2
E. rutaecarpa	beta-Cubebene	93081	84031	C15H24
E. rutaecarpa	beta-sitosterol	222284	192962	C29H50O
E. rutaecarpa	5-Ethylidenehexahydro-2(1H)-pentalenone	564544	490771	C10H14O
E. rutaecarpa	caffeine	2519	2424	C8H10N4O2
E. rutaecarpa	Cinnamein	5273469	4437893	C16H14O2
E. rutaecarpa	-cis-.beta.-Elemene diastereomer	6431152	4936490	C15H24
E. rutaecarpa	cis-beta-Ocimene	5320250	4478390	C10H16
E. rutaecarpa	citric acid	311	305	C6H8O7
E. rutaecarpa	Coumaran	10329	21106522	C8H8O
E. rutaecarpa	Cuminol	325	21105932	C10H14O
E. rutaecarpa	L-Cystine	67678	60997	C6H12N2O4S2
E. rutaecarpa	D-Camphene	92221	83259	C10H16
E. rutaecarpa	D-Cystine	6992103	5256874	C6H12N2O4S2
E. rutaecarpa	dehydroevodiamine	9817839	7993589	C19H15N3O
E. rutaecarpa	delta-amorphene	441005	16737050	C15H24
E. rutaecarpa	dihydrorutaecarpine	148756		C18H11N3O
E. rutaecarpa	Dimethyl anthranilate	6826	21108245	C9H11NO2
E. rutaecarpa	D-serine	71077	64231	C3H7NO3
E. rutaecarpa	ethylparaben	8434	13846749	C9H10O3
E. rutaecarpa	eugenol	3314	13876103
E. rutaecarpa	Evocarpine	5317303	4476189	C23H33NO
E. rutaecarpa	Evodiamide	189454	164603	C19H21N3O
E. rutaecarpa	Evodiamine	442088	390624	C19H17N3O
E. rutaecarpa	Exaltolide	235414	205386	C15H28O2
E. rutaecarpa	Fordimine	5462442	3505	C16H20N2O
E. rutaecarpa	Geranyl isobutyrate	6086514	4803060	C14H24O2
E. rutaecarpa	Geranyl propionate	5355853	4511742	C13H22O2
E. rutaecarpa	germacrene	5373727	4444852	C15H24
E. rutaecarpa	Goshuyuamide I	5317827	4476563	C19H19N3O
E. rutaecarpa	GoshuyuamideII	5317828	4476564	C19H17N3O2
E. rutaecarpa	gossypetin	5280647	4444247	C15H10O8
E. rutaecarpa	Gravacridoneshlirine	5315835		C19H18ClNO4
E. rutaecarpa	Heptaldehyde	8130	7838	C7H14O
E. rutaecarpa	hexanal	6184	5949	C6H12O
E. rutaecarpa	hexenal	5281168	3482	C6H10O
E. rutaecarpa	hydroxyevodiamine	71307457	28428654	C19H17N3O2
E. rutaecarpa	Methyl icosa-11,14,17-trienoate	41516	37880	C21H36O2
E. rutaecarpa	isorhamnetin	5281654	4444973	C16H12O7
E. rutaecarpa	l-carvone	439570	388655	C10H14O
E. rutaecarpa	D-Limonene	440917	389747	C10H16
E. rutaecarpa	linalool	6549	60523	C10H18O
E. rutaecarpa	L-Serine	5951	5736	C3H7NO3
E. rutaecarpa	Methyleugenol	7127		C11H14O2
E. rutaecarpa	Moslene	7461	7181	C10H16
E. rutaecarpa	muurolene	12306047	10209840	C15H24
E. rutaecarpa	Myrcene	31253	28993	C10H16
E. rutaecarpa	N-(2-Methylaminobenzoyl)tryptamine	5319506	4477795	C18H19N3O
E. rutaecarpa	Nantenin	197001	158079	C20H21NO4
E. rutaecarpa	Naphthalene, 1,2,3,4,4a,5,6,8a-octahydro-7-methyl-4-methylene-1-(1-methylethyl)-, (1alpha,4abeta,8aalpha)-	6432404	4937651	C15H24
E. rutaecarpa	Nerolidol	5284507	8549	C15H26O
E. rutaecarpa	nerolidyl acetate	5363426	4515778	C17H28O2
E. rutaecarpa	Neryl acetate	1549025	1266018	C12H20O2
E. rutaecarpa	Nevoli oil	8635	13858096	C8H9NO2
E. rutaecarpa	Nonacosane	12409	11903	C29H60
E. rutaecarpa	o-Acetyl-p-cresol	15068	14340	C9H10O2
E. rutaecarpa	o-Amino-N-methylbenzamide	308072	272334	C8H10N2O
E. rutaecarpa	o-Cymol	10703	10253	C10H14
E. rutaecarpa	oleanolic acid	10494	10062	C30H48O3
E. rutaecarpa	Palmitamide	69421	62629	C16H33NO
E. rutaecarpa	palmitic acid	985	960	C16H32O2
E. rutaecarpa	Perillyl alcohol	10819	10362	C10H16O
E. rutaecarpa	physcion	10639	10193	C16H12O5
E. rutaecarpa	p-mentha-1,5-dien-8-ol		452985	C10H16O
E. rutaecarpa	p-Ocimene	5281553	4444881	C10H16
E. rutaecarpa	rutaecarpine	65752	59175	C18H13N3O
E. rutaecarpa	Rutaevin	441805	390395	C26H30O9
E. rutaecarpa	Rutaevine		4911196	C26H30O9
E. rutaecarpa	Rutalinidine	336322	298076	C15H17NO4
E. rutaecarpa	rutin	5280805	4444362	C27H30O16
E. rutaecarpa	Safranal	61041	55000	C10H14O
E. rutaecarpa	Sitogluside	5742590	4674825	C35H60O6
E. rutaecarpa	sitosterol	222284	192962	C29H50O	同92
E. rutaecarpa	stearic acid	5281	5091	C18H36O2
E. rutaecarpa	synephrine	7172	746445	C9H13NO2
E. rutaecarpa	Syringaldehyde	8655	8333	C9H10O4
E. rutaecarpa	Terpilene	7462	7182	C10H16
E. rutaecarpa	Tetrahydromagnolol	5321851	4479487	C18H22O2
E. rutaecarpa	Threonin	6971019	6051	C4H9NO3
E. rutaecarpa	Threonine	6288		C4H9NO3
E. rutaecarpa	TRIDECANONE	11622	11132	C13H26O
E. rutaecarpa	tryptophan	6923516	6066	C11H12N2O2
E. rutaecarpa	uracil	1174	1141	C4H4N2O2
E. rutaecarpa	Valeraldehyde	8063	7772	C5H10O
E. rutaecarpa	Veratral	8419	21106008	C9H10O3
