# Supplementary material for: Network pharmacology-based strategy to investigate pharmacological mechanisms of Zuojinwan for treatment of gastritis
Source: BMC Complement Altern Med. 2018 Nov 1;18:292. doi: 10.1186/s12906-018-2356-9 (PMC6211468; doi:10.1186/s12906-018-2356-9)
Supplement: Supplementary file 3 — Table S3. Known therapeutic targets for gastritis. (XLSX 14 kb) [file 12906_2018_2356_MOESM3_ESM.xlsx]

## Sheet: Sheet1
Title:Network pharmacology-based strategy to identify key pharmacological pathways of Zuojinwan for treatment of gastritis Authors: Yuanyuan Shi et al.
Table S3 Known therapeutic targets for gastritis
Known therapeutic targets from OMIM			Known therapeutic targets from Drugbank
target	gene	links	target	gene	links
GHRL_HUMAN	GHRL	http://www.omim.org/entry/605353?search=gastritis&highlight=gastriti	FIBA_HUMAN	FGA	https://www.drugbank.ca/drugs/DB00364
MUC1_HUMAN	MUC1	http://www.omim.org/entry/158340?search=gastritis&highlight=gastriti	EGF_HUMAN	EGF	https://www.drugbank.ca/drugs/DB00364
CAD26_HUMAN	CDH26	http://www.omim.org/entry/617685?search=gastritis&highlight=gastriti	FGF2_HUMAN	FGF2	https://www.drugbank.ca/drugs/DB00364
SMS_HUMAN	SST	http://www.omim.org/entry/182450?search=gastritis&highlight=gastriti	FIBB_HUMAN	FGB	https://www.drugbank.ca/drugs/DB00364
IL4_HUMAN	IL4	http://www.omim.org/entry/147780?search=gastritis&highlight=gastriti	FIBG_HUMAN	FGG	https://www.drugbank.ca/drugs/DB00364
CTNB1_HUMAN	CTNNB1	http://www.omim.org/entry/116806?search=gastritis&highlight=gastriti	ACM3_HUMAN	CHRM3	https://www.drugbank.ca/drugs/DB00725
IL12A_HUMAN	IL12A	http://www.omim.org/entry/161560?search=gastritis&highlight=gastriti	ACM1_HUMAN	CHRM1	https://www.drugbank.ca/drugs/DB00725
IL12B_HUMAN	IL12B	http://www.omim.org/entry/161561?search=gastritis&highlight=gastriti	ACM5_HUMAN	CHRM5	https://www.drugbank.ca/drugs/DB00725
ATP4B_HUMAN	ATP4B	http://www.omim.org/entry/137217?search=gastritis&highlight=gastriti	ACM4_HUMAN	CHRM4	https://www.drugbank.ca/drugs/DB00725
KCNQ1_HUMAN	KCNQ1	http://www.omim.org/entry/607542?search=gastritis&highlight=gastriti	ACM2_HUMAN	CHRM2	https://www.drugbank.ca/drugs/DB00725
FUT3_HUMAN	FUT3	http://www.omim.org/entry/111100?search=gastritis&highlight=gastriti	TOP2A_HUMAN	TOP2A	https://www.drugbank.ca/drugs/DB00997
PTPRZ_HUMAN	PTPRZ1	http://www.omim.org/entry/176891?search=gastritis&highlight=gastriti	TYSY_HUMAN	TYMS	https://www.drugbank.ca/drugs/DB01101
PRDX3_HUMAN	PRDX3	http://www.omim.org/entry/604769?search=gastritis&highlight=gastriti	DRD3_HUMAN	DRD3	https://www.drugbank.ca/drugs/DB01184
HBA_HUMAN	HBA1	http://www.omim.org/entry/141800?search=gastritis&highlight=gastriti	DRD2_HUMAN	DRD2	https://www.drugbank.ca/drugs/DB01184
CD19_HUMAN	CD19	http://www.omim.org/entry/107265?search=gastritis&highlight=gastriti	5HT4R_HUMAN	HTR4	https://www.drugbank.ca/drugs/DB01233
			5HT3A_HUMAN	HTR3A	https://www.drugbank.ca/drugs/DB01233
			TBB1_HUMAN	TUBB1	https://www.drugbank.ca/drugs/DB01248
			BCL2_HUMAN	BCL2	https://www.drugbank.ca/drugs/DB01248
			NR1I2_HUMAN	NR1I2	https://www.drugbank.ca/drugs/DB01248
			MTAP2_HUMAN	MAP2	https://www.drugbank.ca/drugs/DB01248
			TAU_HUMAN	MAPT	https://www.drugbank.ca/drugs/DB01248
			MAP4_HUMAN	MAP4	https://www.drugbank.ca/drugs/DB01248
			TBB5_HUMAN	TUBB	https://www.drugbank.ca/drugs/DB03010
			TBA1B_HUMAN	TUBA1B	https://www.drugbank.ca/drugs/DB03010
			TBA1A_HUMAN	TUBA1A	https://www.drugbank.ca/drugs/DB03010
			TBA8_HUMAN	TUBA8	https://www.drugbank.ca/drugs/DB03010
			TBB4B_HUMAN	TUBB2C	https://www.drugbank.ca/drugs/DB03010
			TBA1C_HUMAN	TUBA1C	https://www.drugbank.ca/drugs/DB03010
			TBA4A_HUMAN	TUBA4A	https://www.drugbank.ca/drugs/DB03010
			TBB4A_HUMAN	TUBB4	https://www.drugbank.ca/drugs/DB03010
			TBB3_HUMAN	TUBB3	https://www.drugbank.ca/drugs/DB03010
			TBA3C_HUMAN	TUBA3C	https://www.drugbank.ca/drugs/DB03010
			VGFR2_HUMAN	KDR	https://www.drugbank.ca/drugs/DB05030
			HGF_HUMAN	HGF	https://www.drugbank.ca/drugs/DB05030
			EGFR_HUMAN	EGFR	https://www.drugbank.ca/drugs/DB05101
			ATP4A_HUMAN	ATP4A	https://www.drugbank.ca/drugs/DB05351
			HRH2_HUMAN	HRH2	https://www.drugbank.ca/drugs/DB08806
			5HT1A_HUMAN	HTR1A	https://www.drugbank.ca/drugs/DB08810
			5HT2A_HUMAN	HTR2A	https://www.drugbank.ca/drugs/DB08810
			PON1_HUMAN	PON1	https://www.drugbank.ca/drugs/DB01327
			PGH1_HUMAN	PTGS1	https://www.drugbank.ca/drugs/DB00605
			PGH2_HUMAN	PTGS2	https://www.drugbank.ca/drugs/DB00605
			ALDR_HUMAN	AKR1B1	https://www.drugbank.ca/drugs/DB00605
			PPARD_HUMAN	PPARD	https://www.drugbank.ca/drugs/DB00605
			MK03_HUMAN	MAPK3	https://www.drugbank.ca/drugs/DB00605
			PD2R2_HUMAN	GPR44	https://www.drugbank.ca/drugs/DB00605
			DHI1_HUMAN	HSD11B1	https://www.drugbank.ca/drugs/DB02329
			VGFR1_HUMAN	FLT1	https://www.drugbank.ca/drugs/DB05913
			KIT_HUMAN	KIT	https://www.drugbank.ca/drugs/DB05913
			SCTR_HUMAN	SCTR	https://www.drugbank.ca/drugs/DB00021
			GASR_HUMAN	CCKBR	https://www.drugbank.ca/drugs/DB00183
			CCKAR_HUMAN	CCKAR	https://www.drugbank.ca/drugs/DB00403
			MCATL_HUMAN	SLC25A29	https://www.drugbank.ca/drugs/DB00583
			S22A5_HUMAN	SLC22A5	https://www.drugbank.ca/drugs/DB00583
			CPT2_HUMAN	CPT2	https://www.drugbank.ca/drugs/DB00583
			OCTC_HUMAN	CROT	https://www.drugbank.ca/drugs/DB00583
			CPT1A_HUMAN	CPT1A	https://www.drugbank.ca/drugs/DB00583
			CACP_HUMAN	CRAT	https://www.drugbank.ca/drugs/DB00583
			MCAT_HUMAN	SLC25A20	https://www.drugbank.ca/drugs/DB00583
			S22A4_HUMAN	SLC22A4	https://www.drugbank.ca/drugs/DB00583
			PERM_HUMAN	MPO	https://www.drugbank.ca/drugs/DB00583
			XDH_HUMAN	XDH	https://www.drugbank.ca/drugs/DB00583
			EST1_HUMAN	CES1	https://www.drugbank.ca/drugs/DB00583
			HRH4_HUMAN	HRH4	https://www.drugbank.ca/drugs/DB00667
			HRH1_HUMAN	HRH1	https://www.drugbank.ca/drugs/DB00667
			HRH3_HUMAN	HRH3	https://www.drugbank.ca/drugs/DB00667
			PE2R2_HUMAN	PTGER2	https://www.drugbank.ca/drugs/DB00929
			PE2R3_HUMAN	PTGER3	https://www.drugbank.ca/drugs/DB00929
			PE2R4_HUMAN	PTGER4	https://www.drugbank.ca/drugs/DB00929
			DPYD_HUMAN	DPYD	https://www.drugbank.ca/drugs/DB03516
			NOXO1_HUMAN	NOXO1	https://www.drugbank.ca/drugs/DB05265
			TRXR1_HUMAN	TXNRD1	https://www.drugbank.ca/drugs/DB05457
			UPAR_HUMAN	PLAUR	https://www.drugbank.ca/drugs/DB05476
			VMAT2_HUMAN	SLC18A2	https://www.drugbank.ca/drugs/DB05891
			ADO_HUMAN	AOX1	https://www.drugbank.ca/drugs/DB03516
