# Supplementary material for: Network pharmacology-based strategy to investigate pharmacological mechanisms of Zuojinwan for treatment of gastritis
Source: BMC Complement Altern Med. 2018 Nov 1;18:292. doi: 10.1186/s12906-018-2356-9 (PMC6211468; doi:10.1186/s12906-018-2356-9)
Supplement: Supplementary file 4 — Table S4. Putative targets of each herb contained in ZJW and overlap between the two herbs. (XLSX 38 kb) [file 12906_2018_2356_MOESM4_ESM.xlsx]

## Sheet: Sheet1
Title:Network pharmacology-based strategy to identify key pharmacological pathways of Zuojinwan for treatment of gastritis Authors: Yuanyuan Shi et al.
Table S4 Putative targets of each herb contained in ZJW and overlap between the two herbs
	Putative targets of R. coptidis	Putative targets of E. rutaecarpa	Overlap between the two herbs
	CASP3_HUMAN	DPP4_HUMAN	5HT2A_HUMAN
	MK08_HUMAN	GBRA2_HUMAN	5HT2C_HUMAN
	HMGB1_HUMAN	ACES_HUMAN	5HT3A_HUMAN
	NINJ1_HUMAN	GBRA1_HUMAN	ACACA_HUMAN
	DNMT1_HUMAN	GSK3B_HUMAN	ACES_HUMAN
	TYRO_HUMAN	TRY1_HUMAN	ACM1_HUMAN
	UD110_HUMAN	GBRA6_HUMAN	ACM2_HUMAN
	UD13_HUMAN	ACM3_HUMAN	ACM3_HUMAN
	UD17_HUMAN	ACM1_HUMAN	ACM4_HUMAN
	UD18_HUMAN	PGH2_HUMAN	ACM5_HUMAN
	5HT2A_HUMAN	ACM2_HUMAN	ADA1A_HUMAN
	5HT2C_HUMAN	ADA1B_HUMAN	ADA1B_HUMAN
	KCMA5_HUMAN	5HT2A_HUMAN	ADA1D_HUMAN
	CDK2_HUMAN	CAH2_HUMAN	ADA2A_HUMAN
	FA10_HUMAN	FA10_HUMAN	ADA2B_HUMAN
	DPP4_HUMAN	TOP2A_HUMAN	ADA2C_HUMAN
	DRD1_HUMAN	PIM1_HUMAN	ADRB1_HUMAN
	HS90B_HUMAN	ESR1_HUMAN	ADRB2_HUMAN
	KAPCA_HUMAN	ANDR_HUMAN	AHR_HUMAN
	PTN1_HUMAN	ACM4_HUMAN	AKT1_HUMAN
	NOS3_HUMAN	PDE3A_HUMAN	ALDR_HUMAN
	PPARG_HUMAN	ADRB2_HUMAN	AMYP_HUMAN
	PIM1_HUMAN	SC6A4_HUMAN	ANDR_HUMAN
	NOS2_HUMAN	NCOA2_HUMAN	AOFA_HUMAN
	PGH1_HUMAN	CALM_HUMAN	AOFB_HUMAN
	ACM3_HUMAN	ACHA2_HUMAN	BACE1_HUMAN
	KCNH2_HUMAN	GBRA3_HUMAN	BCL2_HUMAN
	ACM1_HUMAN	GBRA5_HUMAN	CAH2_HUMAN
	ESR1_HUMAN	SC6A2_HUMAN	CALM_HUMAN
	ANDR_HUMAN	IGHG1_HUMAN	CASP3_HUMAN
	DRD5_HUMAN	NOS3_HUMAN	CASP8_HUMAN
	SCN5A_HUMAN	RXRA_HUMAN	CATD_HUMAN
	ACM5_HUMAN	SC6A3_HUMAN	CCNA2_HUMAN
	PGH2_HUMAN	PRGR_HUMAN	CDK2_HUMAN
	5HT3A_HUMAN	GCR_HUMAN	CHK1_HUMAN
	ADA2C_HUMAN	TRY3_HUMAN	CO1A1_HUMAN
	ACM4_HUMAN	RENI_HUMAN	CP1A1_HUMAN
	RXRA_HUMAN	KCMA1_HUMAN	CP1A2_HUMAN
	OPRD_HUMAN	HS90B_HUMAN	CP1B1_HUMAN
	ACES_HUMAN	NOS2_HUMAN	CP3A4_HUMAN
	SC6A2_HUMAN	PGH1_HUMAN	CTRB1_HUMAN
	ADA1A_HUMAN	KCNH2_HUMAN	CXA1_HUMAN
	ACM2_HUMAN	SCN5A_HUMAN	DPP4_HUMAN
	ADA1B_HUMAN	VGFR2_HUMAN	DRD1_HUMAN
	SC6A3_HUMAN	ESR2_HUMAN	EGFR_HUMAN
	ADRB2_HUMAN	CHK1_HUMAN	ESR1_HUMAN
	ADA1D_HUMAN	CCNA2_HUMAN	ESR2_HUMAN
	SC6A4_HUMAN	ADA1A_HUMAN	FA10_HUMAN
	OPRM_HUMAN	ADH1G_HUMAN	FA7_HUMAN
	ESR2_HUMAN	AOFB_HUMAN	GBRA1_HUMAN
	MK14_HUMAN	ACHA7_HUMAN	GBRA2_HUMAN
	GSK3B_HUMAN	OPRM_HUMAN	GBRA6_HUMAN
	CHK1_HUMAN	ADH1B_HUMAN	GCR_HUMAN
	TRY1_HUMAN	AKT1_HUMAN	GRIA2_HUMAN
	CCNA2_HUMAN	SAMH1_HUMAN	GSK3B_HUMAN
	PDE10_HUMAN	ADRB1_HUMAN	GSTM1_HUMAN
	CALM_HUMAN	5HT2C_HUMAN	GSTP1_HUMAN
	CAH2_HUMAN	ADA2C_HUMAN	HMOX1_HUMAN
	AKT1_HUMAN	ACH10_HUMAN	HS90B_HUMAN
	MK01_HUMAN	ADA2B_HUMAN	IGHG1_HUMAN
	P53_HUMAN	ADA1D_HUMAN	IL1B_HUMAN
	LDLR_HUMAN	KIME_HUMAN	IL6_HUMAN
	PCSK9_HUMAN	GATM_HUMAN	IPKA_HUMAN
	CCND1_HUMAN	ADH1A_HUMAN	JUN_HUMAN
	HMOX1_HUMAN	CATD_HUMAN	KAPCA_HUMAN
	AT5G2_HUMAN	CHLE_HUMAN	KCMA1_HUMAN
	NCOA2_HUMAN	CDK2_HUMAN	KCNH2_HUMAN
	KCMA6_HUMAN	GRIA2_HUMAN	LDLR_HUMAN
	FA7_HUMAN	KAPCA_HUMAN	LKHA4_HUMAN
	TPRA1_HUMAN	PTN1_HUMAN	LOX5_HUMAN
	BACE1_HUMAN	MK14_HUMAN	MCL1_HUMAN
	KCMA2_HUMAN	IPKA_HUMAN	MCR_HUMAN
	NR1I2_HUMAN	IL6_HUMAN	MK01_HUMAN
	NCOA1_HUMAN	AOFA_HUMAN	MK08_HUMAN
	TNF11_HUMAN	CTRB1_HUMAN	MK14_HUMAN
	PAWR_HUMAN	ADA2A_HUMAN	MMP1_HUMAN
	XPO1_HUMAN	DRD1_HUMAN	MMP2_HUMAN
	ESF1_HUMAN	PPARG_HUMAN	NCOA1_HUMAN
	MCR_HUMAN	5HT1F_HUMAN	NCOA2_HUMAN
	GCR_HUMAN	5HT1A_HUMAN	NCPR_HUMAN
	ADRB1_HUMAN	5HT1E_HUMAN	NOS2_HUMAN
	ADA2A_HUMAN	5HT7R_HUMAN	NOS3_HUMAN
	PDE3A_HUMAN	5HT6R_HUMAN	NQO1_HUMAN
	GBRA1_HUMAN	5HT1B_HUMAN	OPRD_HUMAN
	LKHA4_HUMAN	5HT1D_HUMAN	OPRM_HUMAN
	AOFB_HUMAN	5HT2B_HUMAN	P53_HUMAN
	IPKA_HUMAN	ACM5_HUMAN	PDE3A_HUMAN
	AMYP_HUMAN	OPRD_HUMAN	PGH1_HUMAN
	DECR_HUMAN	LKHA4_HUMAN	PGH2_HUMAN
	CYC_HUMAN	CP1A1_HUMAN	PIM1_HUMAN
	SYCY2_HUMAN	CP1B1_HUMAN	PON1_HUMAN
	G6PD_HUMAN	ALDR_HUMAN	PPARG_HUMAN
	DYR_HUMAN	FAAH1_HUMAN	PTN1_HUMAN
	CP1A1_HUMAN	FAAH2_HUMAN	RXRA_HUMAN
	ADA2B_HUMAN	CXA1_HUMAN	SC6A2_HUMAN
	UROK_HUMAN	PPARA_HUMAN	SC6A3_HUMAN
	AOFA_HUMAN	PA2GA_HUMAN	SC6A4_HUMAN
	CTRB1_HUMAN	CLAT_HUMAN	SCN5A_HUMAN
	KCMA4_HUMAN	CO1A1_HUMAN	SODC_HUMAN
	AOXA_HUMAN	GBRA4_HUMAN	TF_HUMAN
	LYAM2_HUMAN	TNFA_HUMAN	TNFA_HUMAN
	KCMA1_HUMAN	IL1B_HUMAN	TOP1_HUMAN
	TOP2A_HUMAN	ASSY_HUMAN	TOP2A_HUMAN
	T2R38_HUMAN	EAA3_HUMAN	TRY1_HUMAN
	HCAR3_HUMAN	ASPG_HUMAN	UROK_HUMAN
	RGS6_HUMAN	ASGL1_HUMAN	XDH_HUMAN
	T2R30_HUMAN	CMC1_HUMAN
	S1PR2_HUMAN	PUR6_HUMAN
	T2R20_HUMAN	EAA1_HUMAN
	HMN2_HUMAN	SYDM_HUMAN
	T2R14_HUMAN	PYR1_HUMAN
	T2R46_HUMAN	EAA2_HUMAN
	CCR3_HUMAN	AL3A1_HUMAN
	CP3A4_HUMAN	MMP1_HUMAN
	KCMA3_HUMAN	ALDH2_HUMAN
	GBRA2_HUMAN	EST2_HUMAN
	GBRA6_HUMAN	EST1_HUMAN
	GRIA2_HUMAN	AL3A2_HUMAN
	CASP8_HUMAN	BCL2_HUMAN
	CASP9_HUMAN	PON1_HUMAN
	CP2D6_HUMAN	JUN_HUMAN
	TOP1_HUMAN	MTAP2_HUMAN
	IGHG1_HUMAN	CP1A2_HUMAN
	MCL1_HUMAN	AA2AR_HUMAN
	CP1B1_HUMAN	ATM_HUMAN
	HCK_HUMAN	COLI_HUMAN
	GTR2_HUMAN	RYR1_HUMAN
	CP2C8_HUMAN	ITPR1_HUMAN
	ATPB_HUMAN	AA1R_HUMAN
	ST17B_HUMAN	RYR2_HUMAN
	HIBCH_HUMAN	IRK11_HUMAN
	INSR_HUMAN	DRD2_HUMAN
	BCL2_HUMAN	MK01_HUMAN
	LOX5_HUMAN	ITB3_HUMAN
	DCOR_HUMAN	P53_HUMAN
	ACACA_HUMAN	INS_HUMAN
	MMP2_HUMAN	NPSR1_HUMAN
	TNFA_HUMAN	PDE4B_HUMAN
	EGFR_HUMAN	ACLY_HUMAN
	MGA_HUMAN	CISY_HUMAN
	IL6_HUMAN	ACON_HUMAN
	MMP1_HUMAN	IDH3A_HUMAN
	PON1_HUMAN	ACOC_HUMAN
	CATD_HUMAN	IDHP_HUMAN
	IFNG_HUMAN	IDH3G_HUMAN
	JUN_HUMAN	IDH3B_HUMAN
	CCL2_HUMAN	CBPB1_HUMAN
	IL1B_HUMAN	NMDE1_HUMAN
	PERM_HUMAN	GRIK2_HUMAN
	TPA_HUMAN	NOS1_HUMAN
	CXA1_HUMAN	DCHS_HUMAN
	VCAM1_HUMAN	SRC_HUMAN
	TRBM_HUMAN	BAT1_HUMAN
	TF_HUMAN	SLC31_HUMAN
	NQO1_HUMAN	CGL_HUMAN
	XDH_HUMAN	XCT_HUMAN
	PE2R3_HUMAN	CTNS_HUMAN
	SODC_HUMAN	KAT1_HUMAN
	CP1A2_HUMAN	INVS_HUMAN
	CO1A1_HUMAN	KCNK7_HUMAN
	GSTP1_HUMAN	CER1_HUMAN
	EGF_HUMAN	ANC2_HUMAN
	VEGFA_HUMAN	MINT_HUMAN
	NCPR_HUMAN	5HT3A_HUMAN
	ST1E1_HUMAN	SRR_HUMAN
	CO3A1_HUMAN	SERB_HUMAN
	RB_HUMAN	SDHL_HUMAN
	GSTM1_HUMAN	GLYM_HUMAN
	GRP78_HUMAN	SPYA_HUMAN
	PPAP_HUMAN	GLYC_HUMAN
	AHR_HUMAN	SDSL_HUMAN
	GSTM2_HUMAN	SYSM_HUMAN
	IL2_HUMAN	SYSC_HUMAN
	ALDR_HUMAN	ERAP2_HUMAN
	MMP3_HUMAN	FGGY_HUMAN
		TM11D_HUMAN
		ACRO_HUMAN
		TRPV1_HUMAN
		CAC1G_HUMAN
		TRPA1_HUMAN
		UDB17_HUMAN
		CAC1H_HUMAN
		LOX5_HUMAN
		FIP1_HUMAN
		CD86_HUMAN
		TRPV3_HUMAN
		AHR_HUMAN
		AT2C1_HUMAN
		QOR_HUMAN
		PP2BA_HUMAN
		UROK_HUMAN
		BACE1_HUMAN
		CFLAR_HUMAN
		STAT3_HUMAN
		IRS1_HUMAN
		ABCG1_HUMAN
		HIF1A_HUMAN
		CASP8_HUMAN
		MCL1_HUMAN
		CASPA_HUMAN
		TBB4B_HUMAN
		FA7_HUMAN
		NCOA1_HUMAN
		MUSK_HUMAN
		CAR16_HUMAN
		BECN1_HUMAN
		PARP1_HUMAN
		OMP_HUMAN
		FOS_HUMAN
		AL1A1_HUMAN
		AL7A1_HUMAN
		MK10_HUMAN
		TF_HUMAN
		AK1BA_HUMAN
		LCAT_HUMAN
		MK08_HUMAN
		PON2_HUMAN
		HMOX1_HUMAN
		MK09_HUMAN
		MRP1_HUMAN
		KPCD_HUMAN
		PPARD_HUMAN
		XDH_HUMAN
		PYGM_HUMAN
		TRPM8_HUMAN
		HMDH_HUMAN
		MTRR_HUMAN
		NCPR_HUMAN
		NMDZ1_HUMAN
		GLRA1_HUMAN
		KPYM_HUMAN
		DCAM_HUMAN
		GABT_HUMAN
		KYNU_HUMAN
		OAT_HUMAN
		AATC_HUMAN
		AATM_HUMAN
		ALAT1_HUMAN
		AGT2_HUMAN
		NFS1_HUMAN
		S36A1_HUMAN
		MAOM_HUMAN
		MAON_HUMAN
		GSTA1_HUMAN
		GSTM1_HUMAN
		GSTP1_HUMAN
		SPICE_HUMAN
		TBP_HUMAN
		TBPL2_HUMAN
		TBPL1_HUMAN
		UDB11_HUMAN
		UDB10_HUMAN
		NF2L2_HUMAN
		NQO1_HUMAN
		NAMPT_HUMAN
		PI2R_HUMAN
		CASP3_HUMAN
		TOP1_HUMAN
		AMYP_HUMAN
		MED16_HUMAN
		CPT1A_HUMAN
		CPT2_HUMAN
		TPPC3_HUMAN
		ACACA_HUMAN
		GLUC_HUMAN
		APOB_HUMAN
		PPT1_HUMAN
		FABP4_HUMAN
		PCY1A_HUMAN
		OPSD_HUMAN
		CP2CJ_HUMAN
		CP2C9_HUMAN
		ALEX_HUMAN
		PGTA_HUMAN
		UD19_HUMAN
		MMP2_HUMAN
		CP3A4_HUMAN
		CP2B6_HUMAN
		AK1C3_HUMAN
		PDIA1_HUMAN
		EGFR_HUMAN
		GSHR_HUMAN
		APRIO_HUMAN
		SRBP1_HUMAN
		CTGF_HUMAN
		HSP74_HUMAN
		TA2R_HUMAN
		ITB2_HUMAN
		SODC_HUMAN
		CATA_HUMAN
		SRBP2_HUMAN
		ABCG8_HUMAN
		ABCG5_HUMAN
		APOE_HUMAN
		DHC24_HUMAN
		ABCBB_HUMAN
		ICAM1_HUMAN
		CP7A1_HUMAN
		MCR_HUMAN
		FFAR4_HUMAN
		APOA1_HUMAN
		BACH_HUMAN
		LDLR_HUMAN
		ACER3_HUMAN
		GPC3_HUMAN
		MYO7A_HUMAN
		CCL11_HUMAN
		ADRB3_HUMAN
		CNR2_HUMAN
		SYTC_HUMAN
		SYTM_HUMAN
		SYTC2_HUMAN
		PSA1_HUMAN
		PSB2_HUMAN
		PSB1_HUMAN
		PSB7_HUMAN
		PSA4_HUMAN
		PSB10_HUMAN
		PSA5_HUMAN
		MKS1_HUMAN
		PA21B_HUMAN
		SYWC_HUMAN
		T23O_HUMAN
		TPH1_HUMAN
		TPH2_HUMAN
		SYWM_HUMAN
		I23O1_HUMAN
		S6A19_HUMAN
		PSA_HUMAN
		ERAP1_HUMAN
		DPYD_HUMAN
		UPP2_HUMAN
		UNG_HUMAN
		UPP1_HUMAN
		UPP_HUMAN
		UCKL1_HUMAN
		TYPH_HUMAN
		TDG_HUMAN
		MBD4_HUMAN
		DPYS_HUMAN
		KAPCB_HUMAN
		PRKX_HUMAN
		RL10A_HUMAN
		RM01_HUMAN
		KAPCG_HUMAN
		KGP1_HUMAN
		KGP2_HUMAN
		SDHA_HUMAN

## Sheet: Sheet2
5HT2A_HUMAN
5HT2A_HUMAN			5HT2A_HUMAN
5HT2C_HUMAN			5HT2C_HUMAN
5HT2C_HUMAN			5HT3A_HUMAN
5HT3A_HUMAN			ACACA_HUMAN
5HT3A_HUMAN			ACES_HUMAN
ACACA_HUMAN			ACM1_HUMAN
ACACA_HUMAN			ACM2_HUMAN
ACES_HUMAN			ACM3_HUMAN
ACES_HUMAN			ACM4_HUMAN
ACM1_HUMAN			ACM5_HUMAN
ACM1_HUMAN			ADA1A_HUMAN
ACM2_HUMAN			ADA1B_HUMAN
ACM2_HUMAN			ADA1D_HUMAN
ACM3_HUMAN			ADA2A_HUMAN
ACM3_HUMAN			ADA2B_HUMAN
ACM4_HUMAN			ADA2C_HUMAN
ACM4_HUMAN			ADRB1_HUMAN
ACM5_HUMAN			ADRB2_HUMAN
ACM5_HUMAN			AHR_HUMAN
ADA1A_HUMAN			AKT1_HUMAN
ADA1A_HUMAN			ALDR_HUMAN
ADA1B_HUMAN			AMYP_HUMAN
ADA1B_HUMAN			ANDR_HUMAN
ADA1D_HUMAN			AOFA_HUMAN
ADA1D_HUMAN			AOFB_HUMAN
ADA2A_HUMAN			BACE1_HUMAN
ADA2A_HUMAN			BCL2_HUMAN
ADA2B_HUMAN			CAH2_HUMAN
ADA2B_HUMAN			CALM_HUMAN
ADA2C_HUMAN			CASP3_HUMAN
ADA2C_HUMAN			CASP8_HUMAN
ADRB1_HUMAN			CATD_HUMAN
ADRB1_HUMAN			CCNA2_HUMAN
ADRB2_HUMAN			CDK2_HUMAN
ADRB2_HUMAN			CHK1_HUMAN
AHR_HUMAN			CO1A1_HUMAN
AHR_HUMAN			CP1A1_HUMAN
AKT1_HUMAN			CP1A2_HUMAN
AKT1_HUMAN			CP1B1_HUMAN
ALDR_HUMAN			CP3A4_HUMAN
ALDR_HUMAN			CTRB1_HUMAN
AMYP_HUMAN			CXA1_HUMAN
AMYP_HUMAN			DPP4_HUMAN
ANDR_HUMAN			DRD1_HUMAN
ANDR_HUMAN			EGFR_HUMAN
AOFA_HUMAN			ESR1_HUMAN
AOFA_HUMAN			ESR2_HUMAN
AOFB_HUMAN			FA10_HUMAN
AOFB_HUMAN			FA7_HUMAN
BACE1_HUMAN			GBRA1_HUMAN
BACE1_HUMAN			GBRA2_HUMAN
BCL2_HUMAN			GBRA6_HUMAN
BCL2_HUMAN			GCR_HUMAN
CAH2_HUMAN			GRIA2_HUMAN
CAH2_HUMAN			GSK3B_HUMAN
CALM_HUMAN			GSTM1_HUMAN
CALM_HUMAN			GSTP1_HUMAN
CASP3_HUMAN			HMOX1_HUMAN
CASP3_HUMAN			HS90B_HUMAN
CASP8_HUMAN			IGHG1_HUMAN
CASP8_HUMAN			IL1B_HUMAN
CATD_HUMAN			IL6_HUMAN
CATD_HUMAN			IPKA_HUMAN
CCNA2_HUMAN			JUN_HUMAN
CCNA2_HUMAN			KAPCA_HUMAN
CDK2_HUMAN			KCMA1_HUMAN
CDK2_HUMAN			KCNH2_HUMAN
CHK1_HUMAN			LDLR_HUMAN
CHK1_HUMAN			LKHA4_HUMAN
CO1A1_HUMAN			LOX5_HUMAN
CO1A1_HUMAN			MCL1_HUMAN
CP1A1_HUMAN			MCR_HUMAN
CP1A1_HUMAN			MK01_HUMAN
CP1A2_HUMAN			MK08_HUMAN
CP1A2_HUMAN			MK14_HUMAN
CP1B1_HUMAN			MMP1_HUMAN
CP1B1_HUMAN			MMP2_HUMAN
CP3A4_HUMAN			NCOA1_HUMAN
CP3A4_HUMAN			NCOA2_HUMAN
CTRB1_HUMAN			NCPR_HUMAN
CTRB1_HUMAN			NOS2_HUMAN
CXA1_HUMAN			NOS3_HUMAN
CXA1_HUMAN			NQO1_HUMAN
DPP4_HUMAN			OPRD_HUMAN
DPP4_HUMAN			OPRM_HUMAN
DRD1_HUMAN			P53_HUMAN
DRD1_HUMAN			PDE3A_HUMAN
EGFR_HUMAN			PGH1_HUMAN
EGFR_HUMAN			PGH2_HUMAN
ESR1_HUMAN			PIM1_HUMAN
ESR1_HUMAN			PON1_HUMAN
ESR2_HUMAN			PPARG_HUMAN
ESR2_HUMAN			PTN1_HUMAN
FA10_HUMAN			RXRA_HUMAN
FA10_HUMAN			SC6A2_HUMAN
FA7_HUMAN			SC6A3_HUMAN
FA7_HUMAN			SC6A4_HUMAN
GBRA1_HUMAN			SCN5A_HUMAN
GBRA1_HUMAN			SODC_HUMAN
GBRA2_HUMAN			TF_HUMAN
GBRA2_HUMAN			TNFA_HUMAN
GBRA6_HUMAN			TOP1_HUMAN
GBRA6_HUMAN			TOP2A_HUMAN
GCR_HUMAN			TRY1_HUMAN
GCR_HUMAN			UROK_HUMAN
GRIA2_HUMAN			XDH_HUMAN
GRIA2_HUMAN
GSK3B_HUMAN
GSK3B_HUMAN
GSTM1_HUMAN
GSTM1_HUMAN
GSTP1_HUMAN
GSTP1_HUMAN
HMOX1_HUMAN
HMOX1_HUMAN
HS90B_HUMAN
HS90B_HUMAN
IGHG1_HUMAN
IGHG1_HUMAN
IL1B_HUMAN
IL1B_HUMAN
IL6_HUMAN
IL6_HUMAN
IPKA_HUMAN
IPKA_HUMAN
JUN_HUMAN
JUN_HUMAN
KAPCA_HUMAN
KAPCA_HUMAN
KCMA1_HUMAN
KCMA1_HUMAN
KCNH2_HUMAN
KCNH2_HUMAN
LDLR_HUMAN
LDLR_HUMAN
LKHA4_HUMAN
LKHA4_HUMAN
LOX5_HUMAN
LOX5_HUMAN
MCL1_HUMAN
MCL1_HUMAN
MCR_HUMAN
MCR_HUMAN
MK01_HUMAN
MK01_HUMAN
MK08_HUMAN
MK08_HUMAN
MK14_HUMAN
MK14_HUMAN
MMP1_HUMAN
MMP1_HUMAN
MMP2_HUMAN
MMP2_HUMAN
NCOA1_HUMAN
NCOA1_HUMAN
NCOA2_HUMAN
NCOA2_HUMAN
NCPR_HUMAN
NCPR_HUMAN
NOS2_HUMAN
NOS2_HUMAN
NOS3_HUMAN
NOS3_HUMAN
NQO1_HUMAN
NQO1_HUMAN
OPRD_HUMAN
OPRD_HUMAN
OPRM_HUMAN
OPRM_HUMAN
P53_HUMAN
P53_HUMAN
PDE3A_HUMAN
PDE3A_HUMAN
PGH1_HUMAN
PGH1_HUMAN
PGH2_HUMAN
PGH2_HUMAN
PIM1_HUMAN
PIM1_HUMAN
PON1_HUMAN
PON1_HUMAN
PPARG_HUMAN
PPARG_HUMAN
PTN1_HUMAN
PTN1_HUMAN
RXRA_HUMAN
RXRA_HUMAN
SC6A2_HUMAN
SC6A2_HUMAN
SC6A3_HUMAN
SC6A3_HUMAN
SC6A4_HUMAN
SC6A4_HUMAN
SCN5A_HUMAN
SCN5A_HUMAN
SODC_HUMAN
SODC_HUMAN
TF_HUMAN
TF_HUMAN
TNFA_HUMAN
TNFA_HUMAN
TOP1_HUMAN
TOP1_HUMAN
TOP2A_HUMAN
TOP2A_HUMAN
TRY1_HUMAN
TRY1_HUMAN
UROK_HUMAN
UROK_HUMAN
XDH_HUMAN
XDH_HUMAN
5HT1A_HUMAN
5HT1B_HUMAN
5HT1D_HUMAN
5HT1E_HUMAN
5HT1F_HUMAN
5HT2B_HUMAN
5HT6R_HUMAN
5HT7R_HUMAN
AA1R_HUMAN
AA2AR_HUMAN
AATC_HUMAN
AATM_HUMAN
ABCBB_HUMAN
ABCG1_HUMAN
ABCG5_HUMAN
ABCG8_HUMAN
ACER3_HUMAN
ACH10_HUMAN
ACHA2_HUMAN
ACHA7_HUMAN
ACLY_HUMAN
ACOC_HUMAN
ACON_HUMAN
ACRO_HUMAN
ADH1A_HUMAN
ADH1B_HUMAN
ADH1G_HUMAN
ADRB3_HUMAN
AGT2_HUMAN
AK1BA_HUMAN
AK1C3_HUMAN
AL1A1_HUMAN
AL3A1_HUMAN
AL3A2_HUMAN
AL7A1_HUMAN
ALAT1_HUMAN
ALDH2_HUMAN
ALEX_HUMAN
ANC2_HUMAN
AOXA_HUMAN
APOA1_HUMAN
APOB_HUMAN
APOE_HUMAN
APRIO_HUMAN
ASGL1_HUMAN
ASPG_HUMAN
ASSY_HUMAN
AT2C1_HUMAN
AT5G2_HUMAN
ATM_HUMAN
ATPB_HUMAN
BACH_HUMAN
BAT1_HUMAN
BECN1_HUMAN
CAC1G_HUMAN
CAC1H_HUMAN
CAR16_HUMAN
CASP9_HUMAN
CASPA_HUMAN
CATA_HUMAN
CBPB1_HUMAN
CCL11_HUMAN
CCL2_HUMAN
CCND1_HUMAN
CCR3_HUMAN
CD86_HUMAN
CER1_HUMAN
CFLAR_HUMAN
CGL_HUMAN
CHLE_HUMAN
CISY_HUMAN
CLAT_HUMAN
CMC1_HUMAN
CNR2_HUMAN
CO3A1_HUMAN
COLI_HUMAN
CP2B6_HUMAN
CP2C8_HUMAN
CP2C9_HUMAN
CP2CJ_HUMAN
CP2D6_HUMAN
CP7A1_HUMAN
CPT1A_HUMAN
CPT2_HUMAN
CTGF_HUMAN
CTNS_HUMAN
CYC_HUMAN
DCAM_HUMAN
DCHS_HUMAN
DCOR_HUMAN
DECR_HUMAN
DHC24_HUMAN
DNMT1_HUMAN
DPYD_HUMAN
DPYS_HUMAN
DRD2_HUMAN
DRD5_HUMAN
DYR_HUMAN
EAA1_HUMAN
EAA2_HUMAN
EAA3_HUMAN
EGF_HUMAN
ERAP1_HUMAN
ERAP2_HUMAN
ESF1_HUMAN
EST1_HUMAN
EST2_HUMAN
FAAH1_HUMAN
FAAH2_HUMAN
FABP4_HUMAN
FFAR4_HUMAN
FGGY_HUMAN
FIP1_HUMAN
FOS_HUMAN
G6PD_HUMAN
GABT_HUMAN
GATM_HUMAN
GBRA3_HUMAN
GBRA4_HUMAN
GBRA5_HUMAN
GLRA1_HUMAN
GLUC_HUMAN
GLYC_HUMAN
GLYM_HUMAN
GPC3_HUMAN
GRIK2_HUMAN
GRP78_HUMAN
GSHR_HUMAN
GSTA1_HUMAN
GSTM2_HUMAN
GTR2_HUMAN
HCAR3_HUMAN
HCK_HUMAN
HIBCH_HUMAN
HIF1A_HUMAN
HMDH_HUMAN
HMGB1_HUMAN
HMN2_HUMAN
HSP74_HUMAN
I23O1_HUMAN
ICAM1_HUMAN
IDH3A_HUMAN
IDH3B_HUMAN
IDH3G_HUMAN
IDHP_HUMAN
IFNG_HUMAN
IL2_HUMAN
INS_HUMAN
INSR_HUMAN
INVS_HUMAN
IRK11_HUMAN
IRS1_HUMAN
ITB2_HUMAN
ITB3_HUMAN
ITPR1_HUMAN
KAPCB_HUMAN
KAPCG_HUMAN
KAT1_HUMAN
KCMA2_HUMAN
KCMA3_HUMAN
KCMA4_HUMAN
KCMA5_HUMAN
KCMA6_HUMAN
KCNK7_HUMAN
KGP1_HUMAN
KGP2_HUMAN
KIME_HUMAN
KPCD_HUMAN
KPYM_HUMAN
KYNU_HUMAN
LCAT_HUMAN
LYAM2_HUMAN
MAOM_HUMAN
MAON_HUMAN
MBD4_HUMAN
MED16_HUMAN
MGA_HUMAN
MINT_HUMAN
MK09_HUMAN
MK10_HUMAN
MKS1_HUMAN
MMP3_HUMAN
MRP1_HUMAN
MTAP2_HUMAN
MTRR_HUMAN
MUSK_HUMAN
MYO7A_HUMAN
NAMPT_HUMAN
NF2L2_HUMAN
NFS1_HUMAN
NINJ1_HUMAN
NMDE1_HUMAN
NMDZ1_HUMAN
NOS1_HUMAN
NPSR1_HUMAN
NR1I2_HUMAN
OAT_HUMAN
OMP_HUMAN
OPSD_HUMAN
PA21B_HUMAN
PA2GA_HUMAN
PARP1_HUMAN
PAWR_HUMAN
PCSK9_HUMAN
PCY1A_HUMAN
PDE10_HUMAN
PDE4B_HUMAN
PDIA1_HUMAN
PE2R3_HUMAN
PERM_HUMAN
PGTA_HUMAN
PI2R_HUMAN
PON2_HUMAN
PP2BA_HUMAN
PPAP_HUMAN
PPARA_HUMAN
PPARD_HUMAN
PPT1_HUMAN
PRGR_HUMAN
PRKX_HUMAN
PSA_HUMAN
PSA1_HUMAN
PSA4_HUMAN
PSA5_HUMAN
PSB1_HUMAN
PSB10_HUMAN
PSB2_HUMAN
PSB7_HUMAN
PUR6_HUMAN
PYGM_HUMAN
PYR1_HUMAN
QOR_HUMAN
RB_HUMAN
RENI_HUMAN
RGS6_HUMAN
RL10A_HUMAN
RM01_HUMAN
RYR1_HUMAN
RYR2_HUMAN
S1PR2_HUMAN
S36A1_HUMAN
S6A19_HUMAN
SAMH1_HUMAN
SDHA_HUMAN
SDHL_HUMAN
SDSL_HUMAN
SERB_HUMAN
SLC31_HUMAN
SPICE_HUMAN
SPYA_HUMAN
SRBP1_HUMAN
SRBP2_HUMAN
SRC_HUMAN
SRR_HUMAN
ST17B_HUMAN
ST1E1_HUMAN
STAT3_HUMAN
SYCY2_HUMAN
SYDM_HUMAN
SYSC_HUMAN
SYSM_HUMAN
SYTC_HUMAN
SYTC2_HUMAN
SYTM_HUMAN
SYWC_HUMAN
SYWM_HUMAN
T23O_HUMAN
T2R14_HUMAN
T2R20_HUMAN
T2R30_HUMAN
T2R38_HUMAN
T2R46_HUMAN
TA2R_HUMAN
TBB4B_HUMAN
TBP_HUMAN
TBPL1_HUMAN
TBPL2_HUMAN
TDG_HUMAN
TM11D_HUMAN
TNF11_HUMAN
TPA_HUMAN
TPH1_HUMAN
TPH2_HUMAN
TPPC3_HUMAN
TPRA1_HUMAN
TRBM_HUMAN
TRPA1_HUMAN
TRPM8_HUMAN
TRPV1_HUMAN
TRPV3_HUMAN
TRY3_HUMAN
TYPH_HUMAN
TYRO_HUMAN
UCKL1_HUMAN
UD110_HUMAN
UD13_HUMAN
UD17_HUMAN
UD18_HUMAN
UD19_HUMAN
UDB10_HUMAN
UDB11_HUMAN
UDB17_HUMAN
UNG_HUMAN
UPP_HUMAN
UPP1_HUMAN
UPP2_HUMAN
VCAM1_HUMAN
VEGFA_HUMAN
VGFR2_HUMAN
XCT_HUMAN
XPO1_HUMAN
