# Supplementary material for: Network pharmacology-based strategy to investigate pharmacological mechanisms of Zuojinwan for treatment of gastritis
Source: BMC Complement Altern Med. 2018 Nov 1;18:292. doi: 10.1186/s12906-018-2356-9 (PMC6211468; doi:10.1186/s12906-018-2356-9)
Supplement: Supplementary file 5 — Table S5. Interactions between putative targets of ZJW and known therapeutic target for gastritis. (XLSX 474 kb) [file 12906_2018_2356_MOESM5_ESM.xlsx]

## Sheet: Sheet1
Title:Network pharmacology-based strategy to identify key pharmacological pathways of Zuojinwan for treatment of gastritis Authors: Yuanyuan Shi et al.
Table S5 Interactions between putative targets of ZJW and known therapeutic target for gastritis
node1	node2	source					node
APOE	A2M	String、Reactome、OPHID、IntAct、HPRD					HTR1A
HSPA5	A2M	String、Reactome、OPHID、IntAct、HPRD、MINT					HTR1B
IL1B	A2M	String、Reactome、OPHID、IntAct、HPRD					HTR1D
LCAT	A2M	String、Reactome、OPHID、HPRD					HTR1E
MMP2	AAAS	String、Reactome					HTR1F
XPO1	AAAS	Reactome					HTR2A
CROT	AADAC	Reactome					HTR2B
MAOA	AANAT	String、Reactome					HTR2C
TPH1	AANAT	String、Reactome					HTR4
HSP90AB1	AARS	Reactome、OPHID、IntAct、MINT					HTR6
ATM	AATF	Reactome、OPHID、IntAct、HPRD					HTR7
CHEK1	AATF	Reactome、OPHID、IntAct、HPRD					ADORA1
RB1	AATF	String、Reactome、OPHID、HPRD					ADORA2A
MAPT	AATF	String、Reactome、OPHID、IntAct、HPRD、MINT					GOT1
ALDH3A2	ABAT	String、Reactome					GOT2
ALDH7A1	ABAT	String、Reactome					ABCB11
ALDH2	ABAT	String、Reactome					ABCG1
ABCG1	ABCA1	String、Reactome					ABCG5
ABCG5	ABCA1	Reactome					ABCG8
ABCG8	ABCA1	Reactome					ACACA
APOA1	ABCA1	String、Reactome、OPHID、IntAct、HPRD					ACER3
APOE	ABCA1	String、Reactome					ACHE
CYP7A1	ABCA1	String、Reactome					CHRNA10
LCAT	ABCA1	String、Reactome					CHRNA2
PPARG	ABCA1	String、Reactome					CHRNA7
ADH1C	ABCA2	Reactome					ACLY
DHCR24	ABCA2	Reactome					CHRM1
G6PD	ABCA2	Reactome					CHRM2
ABCC1	ABCA3	Reactome					CHRM3
SST	ABCA4	Reactome					CHRM4
APOA1	ABCA6	Reactome、OPHID、IntAct					CHRM5
APOA1	ABCA7	String、Reactome					ACO2
ABCB11	ABCB1	Reactome					ACR
BCL2	ABCB1	String、Reactome					ADRA1A
CYP2C9	ABCB1	String、Reactome					ADRA1B
GSTP1	ABCB1	String、Reactome					ADRA1D
ABCC1	ABCB1	Reactome					ADRA2A
ABCB11	ABCB10	Reactome					ADRA2B
MCL1	ABCB10	Reactome					ADRA2C
ABCC1	ABCB10	Reactome					ADH1A
ABCG1	ABCB11	Reactome					ADH1B
ABCG8	ABCB11	Reactome					ADH1C
CYP7A1	ABCB11	String、Reactome					ADRB1
ABCB11	ABCB4	Reactome					ADRB2
ABCG1	ABCB4	Reactome					ADRB3
ABCG5	ABCB4	Reactome					AGXT2
ABCG8	ABCB4	Reactome					AHR
CYP7A1	ABCB4	String、Reactome					AKR1B10
CPT1A	ABCB4	Reactome					AKR1C3
CROT	ABCB4	Reactome					AKT1
ABCB11	ABCB6	Reactome					ALDH1A1
MCL1	ABCB6	Reactome					ALDH3A1
ABCC1	ABCB6	Reactome					ALDH3A2
G6PD	ABCB7	Reactome					ALDH7A1
ABCB11	ABCB8	Reactome					GPT
MCL1	ABCB8	Reactome					ALDH2
ABCC1	ABCB8	Reactome					AKR1B1
ABCB11	ABCB9	Reactome					AMY2A
ALDH7A1	ABCB9	Reactome					ANAPC2
ABCG1	ABCC1	String、Reactome					AR
GSTP1	ABCC1	Reactome					MAOA
ABCB11	ABCC2	Reactome					APOA1
ABCC1	ABCC2	Reactome					APOB
ABCB11	ABCC3	Reactome					APOE
ABCG1	ABCC3	Reactome					AGA
ABCC1	ABCC3	Reactome					ASS1
ABCB11	ABCC4	Reactome					ATP2C1
ABCG1	ABCC4	Reactome					ATP5G2
ABCC1	ABCC4	Reactome					ATM
ABCC1	ABCC5	Reactome					ATP4B
ABCC1	ABCC6	Reactome					ATP5B
PRKACA	ABCC8	String、Reactome					BACE1
PRKACB	ABCC8	String、Reactome					ACOT7
PRKACG	ABCC8	String、Reactome					SLC7A9
ABCC1	ABCC8	Reactome					BCL2
ABCB11	ABCC9	Reactome					BECN1
MCL1	ABCC9	Reactome					CACNA1G
ABCC1	ABCC9	Reactome					CACNA1H
STAT3	ABCC9	Reactome					CRAT
SLC18A2	ABCC9	Reactome					CA2
STAT3	ABCD1	Reactome					CALM1
SREBF2	ABCD2	Reactome					CASP3
ABCB11	ABCD3	Reactome					CASP8
ABCG1	ABCD3	Reactome					CASP9
ABCG5	ABCD3	Reactome					CASP10
ABCG8	ABCD3	Reactome					CAT
ADH1A	ABCD3	Reactome					CTSD
SLC1A2	ABCD3	Reactome					CPB1
ABCB11	ABCD4	Reactome					CCKAR
ABCG1	ABCD4	String、Reactome					CCL11
ABCG5	ABCD4	String、Reactome					CCL2
ABCG8	ABCD4	String、Reactome					CCNA2
ALDH3A2	ABCD4	Reactome					CCND1
CHEK1	ABCD4	Reactome					CCR3
PKM	ABCD4	Reactome					CD19
MCL1	ABCD4	Reactome					CD86
ABCC1	ABCD4	Reactome					CDK2
CROT	ABCD4	Reactome					CER1
ABCG1	ABCE1	Reactome					CFLAR
ABCG5	ABCE1	Reactome					CTH
ABCG8	ABCE1	Reactome					CHEK1
ABCG8	ABCG1	Reactome					BCHE
ALDH3A1	ABCG1	Reactome					CS
ABCG1	ABCG2	String、Reactome					CHAT
ABCG5	ABCG2	String、Reactome					SLC25A12
ABCG8	ABCG2	String、Reactome					CNR2
ABCC1	ABCG2	String、Reactome					COL1A1
ABCG1	ABCG4	Reactome、IntAct、HPRD、MINT					COL3A1
ABCG5	ABCG4	Reactome					POMC
ABCG8	ABCG4	Reactome					CYP1A1
ABCB11	ABCG5	Reactome					CYP1A2
ABCG1	ABCG5	String、Reactome、IntAct、MINT					CYP1B1
ABCG8	ABCG5	String、Reactome、OPHID、IntAct、HPRD、MINT、DIP					CYP2C8
CYP7A1	ABCG5	String、Reactome					CYP2C9
HMGCR	ABCG5	String、Reactome					CYP2C19
CYP7A1	ABCG8	String、Reactome					CYP2D6
PRKACA	ABHD5	Reactome					CYP3A4
PRKACB	ABHD5	Reactome					CYP7A1
PRKACG	ABHD5	Reactome					CPT1A
ATM	ABL1	String、Reactome、OPHID、IntAct、HPRD、DIP					CPT2
BCL2	ABL1	String、Reactome					CTGF
CTNNB1	ABL1	String、Reactome、OPHID、IntAct、MINT					CTNNB1
EGFR	ABL1	String、Reactome、OPHID、IntAct、MINT					CTRB1
ESR2	ABL1	Reactome					GJA1
CCKBR	ABL1	Reactome、OPHID、IntAct					CYCS
HCK	ABL1	String、Reactome、OPHID、IntAct、HPRD、MINT					AMD1
ITGB2	ABL1	String、Reactome、OPHID、IntAct、MINT					HDC
KIT	ABL1	String、Reactome、OPHID、IntAct、HPRD					ODC1
PRKCD	ABL1	String、Reactome、OPHID、IntAct、MINT					DECR1
MCL1	ABL1	String、Reactome					DHCR24
MAPK9	ABL1	Reactome					HSD11B1
MUC1	ABL1	String、Reactome、OPHID、IntAct、HPRD、MINT					DNMT1
NFS1	ABL1	Reactome、OPHID、IntAct					DPP4
TP53	ABL1	String、Reactome、OPHID、HPRD					DPYD
PPP3CA	ABL1	String、Reactome、OPHID、IntAct					DPYS
PTPN1	ABL1	String、Reactome、OPHID、IntAct、MINT					DRD1
RB1	ABL1	String、Reactome、OPHID、HPRD					DRD2
SRC	ABL1	String、Reactome、OPHID、IntAct、HPRD、MINT					DRD3
CASP10	ABL2	Reactome					DRD5
CAT	ABL2	String、Reactome、OPHID、HPRD					DHFR
EGFR	ABL2	Reactome、OPHID、IntAct、MINT					SLC1A3
HCK	ABL2	Reactome、OPHID、IntAct、HPRD					SLC1A2
SRC	ABL2	Reactome、OPHID、IntAct					SLC1A1
ADRA1A	ABR	Reactome、OPHID、IntAct、HPRD					EGFR
ADH1A	ACAA1	Reactome					EGF
AKR1B10	ACAA1	Reactome					ERAP1
CRAT	ACAA1	String、Reactome					ESF1
CPT2	ACAA1	Reactome					ESR1
DHCR24	ACAA1	Reactome					ESR2
AKR1B10	ACAA2	Reactome					CES1
CRAT	ACAA2	Reactome					F10
DHCR24	ACAA2	Reactome					F7
ACLY	ACACB	String、Reactome					FAAH
CPT1A	ACADL	Reactome					FABP4
HTR2B	ACADM	Reactome					FGF2
ADH1A	ACADM	Reactome					FGA
ADH1C	ACADM	Reactome					FGB
CHEK1	ACADM	Reactome					FGG
CPT1A	ACADM	String、Reactome					FIP1L1
DECR1	ACADM	Reactome					FOS
CROT	ACADM	Reactome					FUT3
UGT2B17	ACADM	Reactome					G6PD
CROT	ACADS	Reactome					ABAT
ADH1A	ACADVL	Reactome					CCKBR
CDK2	ACADVL	Reactome					GATM
CHEK1	ACADVL	Reactome					GABRA1
CPT2	ACADVL	String、Reactome					GABRA3
PRKCD	ACADVL	Reactome					GABRA4
STAT3	ACADVL	Reactome					GABRA5
TRAPPC3	ACADVL	Reactome、OPHID					GABRA6
UGT2B17	ACADVL	Reactome					NR3C1
SLC25A12	ACAN	Reactome					GHRL
HTR2B	ACAT1	Reactome					GLRA1
ACLY	ACAT1	String、Reactome					GCG
ADH1A	ACAT1	Reactome					SHMT1
ADH1C	ACAT1	Reactome					SHMT2
ALDH3A2	ACAT1	String、Reactome					GPC3
ALDH7A1	ACAT1	String、Reactome					GRIA2
CDK2	ACAT1	Reactome					GRIK2
CHEK1	ACAT1	Reactome					HSPA5
CS	ACAT1	String、Reactome					GSR
CPT1A	ACAT1	Reactome					GSK3B
PKM	ACAT1	Reactome					GSTA1
OAT	ACAT1	Reactome、OPHID					GSTM1
CROT	ACAT1	Reactome					GSTM2
SST	ACAT1	Reactome					GSTP1
CALM1	ACE2	String、Reactome					SLC2A2
BCHE	ACHE	Reactome					HBA1
AKR1C3	ACIN1	Reactome、OPHID、IntAct、HPRD					HCK
CASP3	ACIN1	String、Reactome、OPHID、HPRD					HGF
UGT2B17	ACIN1	Reactome					HIBCH
ACACA	ACLY	String、Reactome					HIF1A
KYNU	ACMSD	String、Reactome					HMGCR
TDO2	ACMSD	String、Reactome					HMGB1
GOT1	ACO2	String、Reactome、OPHID					HMOX1
GOT2	ACO2	String、Reactome					HRH1
ACLY	ACO2	String、Reactome					HRH2
CS	ACO2	String、Reactome、OPHID					HRH3
IDH3B	ACO2	String、Reactome、OPHID					HRH4
IDH3G	ACO2	String、Reactome					HSP90AB1
AKR1B10	ACOT11	Reactome					HSPA4
ACOT7	ACOT11	Reactome					IDO1
CROT	ACOT11	Reactome					ICAM1
PPT1	ACOT11	Reactome					IDH3A
CRAT	ACOX1	String、Reactome					IDH3B
CS	ACOX1	String、Reactome					IDH3G
PPT1	ACOX1	Reactome					IDH2
CPT1A	ACOX2	Reactome					IFNG
CPT1A	ACOX3	String、Reactome					IGHG1
CPT2	ACOX3	String、Reactome					IL12A
DRD5	ACOX3	Reactome					IL12B
GOT2	ACP1	Reactome					IL1B
CA2	ACP1	Reactome					IL2
G6PD	ACP1	Reactome					IL4
PKM	ACP1	Reactome					IL6
PON2	ACP1	Reactome					INSR
MAPK9	ACP5	Reactome、OPHID、IntAct、HPRD					INS
MAPK10	ACP5	Reactome、OPHID					INVS
PON1	ACP5	Reactome					PKIA
PON2	ACP5	Reactome					IRS1
ACPP	ACP5	Reactome					ITGB2
TNFSF11	ACP5	String、Reactome					ITGB3
PON1	ACPP	Reactome					ITPR1
PON2	ACPP	Reactome					JUN
ACO2	ACSL1	Reactome					PRKACA
ADH1A	ACSL1	Reactome					PRKACB
CPT1A	ACSL1	String、Reactome					PRKACG
CPT2	ACSL1	String、Reactome					CCBL1
CPT1A	ACSL3	String、Reactome					KCNMA1
CPT2	ACSL3	String、Reactome					KCNH2
ACO2	ACSL4	Reactome					KCNK7
CPT1A	ACSL4	String、Reactome					KCNQ1
CPT2	ACSL4	Reactome					PRKG1
TOP2A	ACSL4	Reactome					PRKG2
CPT1A	ACSL5	String、Reactome					MVK
CPT2	ACSL5	Reactome					KIT
SRC	ACSL5	Reactome					PRKCD
ALDH1A1	ACSS2	String、Reactome					PKM
ALDH3A1	ACSS2	String、Reactome					KYNU
ALDH3A2	ACSS2	String、Reactome					LCAT
ALDH7A1	ACSS2	String、Reactome					LDLR
ALDH2	ACSS2	String、Reactome					LTA4H
CRAT	ACSS2	String、Reactome					ALOX5
CS	ACSS2	String、Reactome					SELE
DHCR24	ACSS2	Reactome					ME2
PTPN1	ACTA1	Reactome、OPHID					ME3
SRC	ACTA1	String、Reactome、OPHID					MAP4
CALM1	ACTA2	String、Reactome					MBD4
AR	ACTB	String、Reactome、OPHID、IntAct					SLC25A20
CTGF	ACTB	String、Reactome、OPHID					MCL1
HSP90AB1	ACTB	String、Reactome、OPHID、IntAct					NR3C2
TUBA1A	ACTB	String、Reactome、OPHID、IntAct					MED16
TUBA1B	ACTB	String、Reactome					MGAM
TUBA1C	ACTB	String、Reactome					SPEN
TUBA3C	ACTB	String、Reactome					MAPK1
TUBA4A	ACTB	String、Reactome					MAPK3
TUBB1	ACTB	String、Reactome					MAPK8
TUBB3	ACTB	String、Reactome					MAPK9
TUBB	ACTB	String、Reactome、OPHID、IntAct					MAPK10
ITPR1	ACTC1	Reactome					MAPK14
CTGF	ACTG1	Reactome					MKS1
HSP90AB1	ACTG1	String、Reactome、OPHID、IntAct、MINT					MMP1
ALDH3A2	ACTG2	Reactome					MMP2
CALM1	ACTG2	String、Reactome					MMP3
CHEK1	ACTG2	Reactome					ABCC1
POMC	ACTG2	Reactome					MTRR
PKM	ACTG2	String、Reactome					MUC1
UGT2B17	ACTG2	Reactome					MUSK
ADORA2A	ACTN1	String、Reactome、OPHID、HPRD					MYO7A
HSP90AB1	ACTN1	Reactome、OPHID、IntAct、MINT					NAMPT
GRIN2A	ACTN1	String、Reactome、OPHID、HPRD					NCOA1
PTPN1	ACTN1	String、Reactome、OPHID、IntAct、HPRD					NCOA2
SOD1	ACTN1	Reactome、OPHID					POR
SRC	ACTN1	String、Reactome、OPHID、IntAct、HPRD					NFE2L2
CALM1	ACTN2	String、Reactome					NFS1
GRIA2	ACTN2	String、Reactome					NINJ1
SELE	ACTN2	Reactome、OPHID、HPRD					GRIN2A
GRIN2A	ACTN2	String、Reactome					GRIN1
GRIN1	ACTN2	String、Reactome、OPHID、HPRD					NOS1
TUBA4A	ACTN2	Reactome、OPHID、IntAct					NOS3
ADORA2A	ACTN3	Reactome、HPRD					NQO1
CHEK1	ACTN3	Reactome					NR1I2
SELE	ACTN3	Reactome					OAT
GRIN1	ACTN3	Reactome					CROT
ADORA2A	ACTN4	Reactome、OPHID、HPRD					OPRD1
CTNNB1	ACTN4	String、Reactome、OPHID、IntAct					OPRM1
TBP	ACTR10	Reactome					RHO
PRKACA	ACTR1A	String、Reactome					TP53
TUBA1A	ACTR1A	String、Reactome					PLA2G1B
TUBA4A	ACTR1A	String、Reactome					PLA2G2A
TUBB	ACTR1A	String、Reactome					PARP1
NR3C2	ACTR2	Reactome					PAWR
APOA1	ACVR2B	Reactome					PCSK9
CS	ACVR2B	Reactome					PCYT1A
GOT1	ACY1	Reactome					PDE10A
ODC1	ACY1	Reactome					PDE3A
IDH2	ACY1	Reactome					PDE4B
IL12A	ACY1	Reactome					P4HB
PKM	ACY1	Reactome					PTGER2
ADORA1	ADA	String、Reactome、OPHID、HPRD					PTGER3
ADORA2A	ADA	String、Reactome、OPHID、HPRD					PTGER4
DPP4	ADA	String、Reactome、OPHID、HPRD、DIP					MPO
DRD1	ADA	Reactome、OPHID、HPRD					PTGS1
NR3C1	ADA	String、Reactome、OPHID、HPRD					PTGS2
SLC6A3	ADA	Reactome					RABGGTA
TYMP	ADA	String、Reactome					PTGIR
AR	ADAM10	String、Reactome、OPHID、IntAct					PIM1
EGFR	ADAM10	String、Reactome					PON1
EGF	ADAM10	String、Reactome					PON2
CTGF	ADAM11	Reactome					PPP3CA
TNFSF11	ADAM11	Reactome					ACPP
EGFR	ADAM12	String、Reactome					PPARA
EGF	ADAM12	String、Reactome、OPHID、HPRD					PPARD
SRC	ADAM12	String、Reactome、OPHID、HPRD					PPARG
HCK	ADAM15	String、Reactome、OPHID、IntAct、HPRD、MINT					PPT1
ITGB3	ADAM15	Reactome、IntAct					PRDX3
SRC	ADAM15	String、Reactome、OPHID、IntAct、HPRD、MINT					PGR
CASP8	ADAM17	Reactome					PRKX
CFLAR	ADAM17	Reactome					PSMA1
EGFR	ADAM17	String、Reactome					PSMA4
EGF	ADAM17	String、Reactome					PSMA5
MMP1	ADAM17	String、Reactome					NPEPPS
UGT2B17	ADAM22	Reactome					PSMB10
RYR1	ADAM23	Reactome					PSMB1
PSMA5	ADAM8	Reactome					PSMB2
PRKCD	ADAM9	Reactome、OPHID、HPRD					PSMB7
VEGFA	ADAMTS1	String、Reactome、OPHID、HPRD					PTPN1
CTGF	ADAMTS17	Reactome					PTPRZ1
COL1A1	ADAMTS2	String、Reactome					PAICS
COL3A1	ADAMTS2	String、Reactome					PYGM
ABCG1	ADAMTS3	Reactome					CAD
MMP1	ADAMTS3	Reactome					CRYZ
ABCG1	ADAMTS4	Reactome					RB1
MMP1	ADAMTS4	Reactome					REN
MMP1	ADAMTS5	String、Reactome					RGS6
HTR2C	ADAMTSL1	Reactome					RPL10A
ADH1A	ADAMTSL1	Reactome					RXRA
ADH1C	ADAMTSL1	Reactome					RYR1
ALDH7A1	ADAMTSL1	Reactome					RYR2
CPT1A	ADAMTSL1	Reactome					SAMHD1
PKM	ADAMTSL1	Reactome					SLC6A2
SST	ADAMTSL1	Reactome					SLC6A3
GRIA2	ADAR	String、Reactome					SLC6A4
GRIK2	ADAR	Reactome					SCN5A
GSR	ADAR	Reactome					SCTR
XPO1	ADAR	String、Reactome、OPHID、HPRD					SDS
HTR2C	ADARB1	Reactome					SDSL
ADH1A	ADARB1	Reactome					PSPH
CPB1	ADARB1	Reactome					SLC3A1
CHEK1	ADARB1	Reactome					SST
GRIA2	ADARB1	String、Reactome					SOD1
GRIK2	ADARB1	String、Reactome					AGXT
GSR	ADARB1	String、Reactome					SREBF1
NR3C2	ADARB1	Reactome					SREBF2
CROT	ADARB1	Reactome					SRC
HTR1A	ADCY1	String、Reactome					SRR
HTR1B	ADCY1	String、Reactome					STK17B
HTR1D	ADCY1	String、Reactome					SULT1E1
HTR1E	ADCY1	String、Reactome					STAT3
HTR1F	ADCY1	String、Reactome					SARS
HTR4	ADCY1	String、Reactome					SARS2
HTR6	ADCY1	String、Reactome					TARSL2
HTR7	ADCY1	String、Reactome					TARS
ADORA1	ADCY1	String、Reactome					TARS2
ADORA2A	ADCY1	String、Reactome					WARS
CHRM2	ADCY1	String、Reactome					WARS2
CHRM4	ADCY1	String、Reactome					TDO2
ADRA2A	ADCY1	String、Reactome					TAS2R14
ADRA2B	ADCY1	String、Reactome					TBXA2R
ADRA2C	ADCY1	String、Reactome					MAPT
ADRB1	ADCY1	String、Reactome					TUBA1A
ADRB2	ADCY1	String、Reactome					TUBA1B
ADRB3	ADCY1	String、Reactome					TUBA1C
CCR3	ADCY1	String、Reactome					TUBA3C
CNR2	ADCY1	String、Reactome					TUBA4A
POMC	ADCY1	String、Reactome					TUBA8
DRD1	ADCY1	String、Reactome					TUBB1
DRD2	ADCY1	String、Reactome					TUBB3
DRD3	ADCY1	String、Reactome					TUBB
DRD5	ADCY1	String、Reactome					TBPL1
GCG	ADCY1	String、Reactome					TBP
HRH2	ADCY1	String、Reactome					TDG
HRH3	ADCY1	String、Reactome					F3
HRH4	ADCY1	String、Reactome					TMPRSS11D
PRKACA	ADCY1	String、Reactome					TNFSF11
PRKACB	ADCY1	String、Reactome					TNF
PRKACG	ADCY1	String、Reactome					TOP1
PKM	ADCY1	Reactome					TOP2A
GRIN2A	ADCY1	Reactome					PLAT
GRIN1	ADCY1	Reactome					TPH1
OPRD1	ADCY1	String、Reactome					TPH2
OPRM1	ADCY1	String、Reactome					TRAPPC3
PDE10A	ADCY1	String、Reactome					THBD
PDE3A	ADCY1	Reactome					TXNRD1
PDE4B	ADCY1	String、Reactome					PRSS1
PTGIR	ADCY1	String、Reactome					PRSS3
SCTR	ADCY1	String、Reactome					TYMP
SST	ADCY1	String、Reactome					TYR
HTR1A	ADCY10	Reactome					TYMS
HTR1B	ADCY10	Reactome					UCKL1
HTR1D	ADCY10	Reactome					UGT2B10
HTR1E	ADCY10	Reactome					UGT2B11
HTR1F	ADCY10	Reactome					UGT2B17
HTR4	ADCY10	Reactome					UNG
HTR6	ADCY10	Reactome					PLAUR
HTR7	ADCY10	Reactome					UPP1
ADORA1	ADCY10	Reactome					UPP2
ADORA2A	ADCY10	Reactome					UPRT
CHRM2	ADCY10	Reactome					PLAU
CHRM4	ADCY10	Reactome					VCAM1
ADRA2A	ADCY10	Reactome					VEGFA
ADRA2B	ADCY10	Reactome					FLT1
ADRA2C	ADCY10	Reactome					KDR
ADRB1	ADCY10	Reactome					SLC18A2
ADRB2	ADCY10	Reactome					SLC7A11
ADRB3	ADCY10	Reactome					XDH
CCR3	ADCY10	Reactome					XPO1
CNR2	ADCY10	Reactome					PDYN
POMC	ADCY10	Reactome					DRD4
DRD1	ADCY10	Reactome					CCL19
DRD2	ADCY10	Reactome					DMTN
DRD3	ADCY10	Reactome					CCL20
DRD5	ADCY10	Reactome					NPW
GCG	ADCY10	Reactome					P2RY4
HRH2	ADCY10	Reactome					GNAI3
HRH3	ADCY10	Reactome					CXCR3
HRH4	ADCY10	Reactome					BDKRB1
PRKACA	ADCY10	String、Reactome					AGTR2
PRKACB	ADCY10	String、Reactome					HTR5A
PRKACG	ADCY10	String、Reactome					ADORA3
OPRD1	ADCY10	Reactome					OR2AG1
OPRM1	ADCY10	Reactome					POU6F1
PDE10A	ADCY10	String、Reactome					CCL16
PDE3A	ADCY10	String、Reactome					PLCB3
PDE4B	ADCY10	String、Reactome					CNR1
PTGIR	ADCY10	Reactome、OPHID、HPRD					GNAT2
SCTR	ADCY10	Reactome					CCR8
SST	ADCY10	Reactome					CXCL6
HTR1A	ADCY2	String、Reactome					SSTR4
HTR1B	ADCY2	String、Reactome					ADCY2
HTR1D	ADCY2	String、Reactome					CXCL9
HTR1E	ADCY2	String、Reactome					CXCR2
HTR1F	ADCY2	String、Reactome					CXCR4
HTR4	ADCY2	String、Reactome					AGTR1
HTR6	ADCY2	String、Reactome					GNAO1
HTR7	ADCY2	String、Reactome					CXCL11
ADORA1	ADCY2	String、Reactome					CCR4
ADORA2A	ADCY2	String、Reactome					SSTR2
CHRM2	ADCY2	String、Reactome					GNAT1
CHRM4	ADCY2	String、Reactome					NPBWR1
ADRA1A	ADCY2	Reactome					ADCY4
ADRA2A	ADCY2	String、Reactome					GABRB2
ADRA2B	ADCY2	String、Reactome					ADCY5
ADRA2C	ADCY2	String、Reactome					PNOC
ADRB1	ADCY2	String、Reactome					AGT
ADRB2	ADCY2	String、Reactome					GNAI2
ADRB3	ADCY2	String、Reactome					APLN
CCR3	ADCY2	String、Reactome					TRIM32
CNR2	ADCY2	String、Reactome					DEAF1
POMC	ADCY2	String、Reactome					P2RY12
DRD1	ADCY2	String、Reactome					ADCY3
DRD2	ADCY2	String、Reactome					CXCL2
DRD3	ADCY2	String、Reactome					CXCL1
DRD5	ADCY2	String、Reactome					CXCL16
GCG	ADCY2	String、Reactome					C5
HRH2	ADCY2	String、Reactome					ADCY1
HRH3	ADCY2	String、Reactome					GNA13
HRH4	ADCY2	String、Reactome					DNASE1L3
PRKACA	ADCY2	String、Reactome					APLNR
PRKACB	ADCY2	String、Reactome					PF4
PRKACG	ADCY2	String、Reactome					SSTR3
PKM	ADCY2	String、Reactome					GNG2
OPRD1	ADCY2	String、Reactome					NPB
OPRM1	ADCY2	String、Reactome					GPR26
PDE10A	ADCY2	String、Reactome					HDAC3
PDE3A	ADCY2	String、Reactome					CCL21
PDE4B	ADCY2	String、Reactome					PLCB1
PTGIR	ADCY2	String、Reactome					GPR55
SCTR	ADCY2	String、Reactome					ADCY8
SST	ADCY2	String、Reactome					CXCL5
HTR1A	ADCY3	String、Reactome					GNAT3
HTR1B	ADCY3	String、Reactome					CXCL12
HTR1D	ADCY3	String、Reactome					CXCR6
HTR1E	ADCY3	String、Reactome					CCR2
HTR1F	ADCY3	String、Reactome					OPRL1
HTR4	ADCY3	String、Reactome					CA1
HTR6	ADCY3	String、Reactome					CCR5
HTR7	ADCY3	String、Reactome					ARHGEF12
ADORA1	ADCY3	String、Reactome					GAB2
ADORA2A	ADCY3	String、Reactome					PIK3CG
CHRM2	ADCY3	String、Reactome					BDKRB2
CHRM4	ADCY3	String、Reactome					PPBP
ADRA2A	ADCY3	String、Reactome					CCL25
ADRA2B	ADCY3	String、Reactome					PIK3R5
ADRA2C	ADCY3	String、Reactome					CXCR1
ADRB1	ADCY3	String、Reactome					SSTR1
ADRB2	ADCY3	String、Reactome、OPHID					CCL28
ADRB3	ADCY3	String、Reactome					KNG1
CCR3	ADCY3	String、Reactome					CCL5
CNR2	ADCY3	String、Reactome					ADCY7
POMC	ADCY3	String、Reactome					CCL27
DRD1	ADCY3	String、Reactome					ADCY6
DRD2	ADCY3	String、Reactome					CCR1
DRD3	ADCY3	String、Reactome					ADCY10
DRD5	ADCY3	String、Reactome					OPRK1
GCG	ADCY3	String、Reactome					NPBWR2
HRH2	ADCY3	String、Reactome					CCR7
HRH3	ADCY3	String、Reactome					HDAC2
HRH4	ADCY3	String、Reactome					GNB1
PRKACA	ADCY3	String、Reactome					GNAZ
PRKACB	ADCY3	String、Reactome					GNA12
PRKACG	ADCY3	String、Reactome					SSTR5
PKM	ADCY3	String、Reactome					CASR
GRIN2A	ADCY3	Reactome					P2RY14
GRIN1	ADCY3	Reactome					P2RY13
OPRD1	ADCY3	String、Reactome					ADCY9
OPRM1	ADCY3	String、Reactome					PLCB2
PDE10A	ADCY3	String、Reactome					CXCL8
PDE3A	ADCY3	String、Reactome					PENK
PDE4B	ADCY3	String、Reactome					ARHGEF1
PTGIR	ADCY3	String、Reactome					CXCL10
SCTR	ADCY3	String、Reactome					GNAI1
SST	ADCY3	String、Reactome					CCR10
HTR1A	ADCY4	String、Reactome					CCR6
HTR1B	ADCY4	String、Reactome					CXCL3
HTR1D	ADCY4	String、Reactome					CCR9
HTR1E	ADCY4	String、Reactome					CRYGS
HTR1F	ADCY4	String、Reactome					PIK3R6
HTR4	ADCY4	String、Reactome					CABP2
HTR6	ADCY4	String、Reactome					CACNB1
HTR7	ADCY4	String、Reactome					SMOC2
ADORA1	ADCY4	String、Reactome					BRD1
ADORA2A	ADCY4	String、Reactome					NME2
CHRM2	ADCY4	String、Reactome					PRKD1
CHRM4	ADCY4	String、Reactome					GSTK1
ADRA2A	ADCY4	String、Reactome					PSMC4
ADRA2B	ADCY4	String、Reactome					PSMC3
ADRA2C	ADCY4	String、Reactome					CA4
ADRB1	ADCY4	String、Reactome					OR6C2
ADRB2	ADCY4	String、Reactome					RYK
ADRB3	ADCY4	String、Reactome					LMCD1
CCR3	ADCY4	String、Reactome					PTPRG
CNR2	ADCY4	String、Reactome					P2RY10
POMC	ADCY4	String、Reactome					PLCB4
CPT1A	ADCY4	Reactome					GRP
DRD1	ADCY4	String、Reactome					P2RY6
DRD2	ADCY4	String、Reactome					TRIO
DRD3	ADCY4	String、Reactome					GNA15
DRD5	ADCY4	String、Reactome					CGB
GCG	ADCY4	String、Reactome					P2RY2
HRH2	ADCY4	String、Reactome					GNAQ
HRH3	ADCY4	String、Reactome					PIK3CA
HRH4	ADCY4	String、Reactome					LPAR6
PRKACA	ADCY4	String、Reactome					GRPR
PRKACB	ADCY4	String、Reactome					JAK2
PRKACG	ADCY4	String、Reactome					AVP
PKM	ADCY4	String、Reactome					AVPR1B
OPRD1	ADCY4	String、Reactome					GRK5
OPRM1	ADCY4	String、Reactome					GNA11
PDE10A	ADCY4	String、Reactome					LPAR4
PDE3A	ADCY4	String、Reactome					GNRHR
PDE4B	ADCY4	String、Reactome					GCGR
PTGIR	ADCY4	String、Reactome					OPN4
SCTR	ADCY4	String、Reactome					AVPR1A
SST	ADCY4	String、Reactome					CGA
HTR1A	ADCY5	String、Reactome					DLG4
HTR1B	ADCY5	String、Reactome					GNRHR2
HTR1D	ADCY5	String、Reactome					ADRBK1
HTR1E	ADCY5	String、Reactome					MPDZ
HTR1F	ADCY5	String、Reactome					PIK3R1
HTR4	ADCY5	String、Reactome					GNA14
HTR6	ADCY5	String、Reactome					KALRN
HTR7	ADCY5	String、Reactome					P2RY1
ADORA1	ADCY5	String、Reactome					NMB
ADORA2A	ADCY5	String、Reactome					COMT
CHRM2	ADCY5	String、Reactome					NMBR
CHRM4	ADCY5	String、Reactome					ALDH4A1
ADRA2A	ADCY5	String、Reactome					RAB3C
ADRA2B	ADCY5	String、Reactome					MMP25
ADRA2C	ADCY5	String、Reactome					CCS
ADRB1	ADCY5	String、Reactome					TRAF3IP2
ADRB2	ADCY5	String、Reactome					FLG
ADRB3	ADCY5	String、Reactome					PAK2
CCR3	ADCY5	String、Reactome					NOC2L
CD86	ADCY5	Reactome					CYP39A1
CNR2	ADCY5	String、Reactome					ALPP
POMC	ADCY5	String、Reactome					KIF1B
DRD1	ADCY5	String、Reactome					DGKG
DRD2	ADCY5	String、Reactome					ATP5E
DRD3	ADCY5	String、Reactome					ZNF91
DRD5	ADCY5	String、Reactome					HADH
GCG	ADCY5	String、Reactome					RENBP
HRH2	ADCY5	String、Reactome					DBT
HRH3	ADCY5	String、Reactome					GCK
HRH4	ADCY5	String、Reactome					STIM1
PRKACA	ADCY5	String、Reactome、OPHID、HPRD					GUCY1B2
PRKACB	ADCY5	String、Reactome					SLC7A10
PRKACG	ADCY5	String、Reactome					GDF1
PKM	ADCY5	String、Reactome					RPGR
OPRD1	ADCY5	String、Reactome					DHRS7
OPRM1	ADCY5	String、Reactome					B4GALT1
PDE10A	ADCY5	String、Reactome					ACAT1
PDE3A	ADCY5	String、Reactome					CHML
PDE4B	ADCY5	String、Reactome					GMPS
PTGIR	ADCY5	String、Reactome					AKT3
ACPP	ADCY5	Reactome					PLCD1
SCTR	ADCY5	String、Reactome					PCDH17
SST	ADCY5	String、Reactome					GAK
HTR1A	ADCY6	String、Reactome					COX7A1
HTR1B	ADCY6	String、Reactome					NXT2
HTR1D	ADCY6	String、Reactome					ZBTB1
HTR1E	ADCY6	String、Reactome					RPIA
HTR1F	ADCY6	String、Reactome					GSTT2B
HTR4	ADCY6	String、Reactome					CSNK1G3
HTR6	ADCY6	String、Reactome					NUP54
HTR7	ADCY6	String、Reactome					PNLIPRP2
ADORA1	ADCY6	String、Reactome					DHPS
ADORA2A	ADCY6	String、Reactome					B4GALT2
CHRNA7	ADCY6	Reactome、OPHID、HPRD					TMEM50B
CHRM2	ADCY6	String、Reactome					CYP7B1
CHRM4	ADCY6	String、Reactome					KIAA0513
ADRA2A	ADCY6	String、Reactome					ACADM
ADRA2B	ADCY6	String、Reactome					TNFSF13
ADRA2C	ADCY6	String、Reactome					ITGAE
ADRB1	ADCY6	String、Reactome					SMNDC1
ADRB2	ADCY6	String、Reactome					NUP98
ADRB3	ADCY6	String、Reactome					UBE4A
CCR3	ADCY6	String、Reactome					CHN2
CNR2	ADCY6	String、Reactome					COX7C
POMC	ADCY6	String、Reactome					TLR9
DRD1	ADCY6	String、Reactome					KPNA1
DRD2	ADCY6	String、Reactome					APBA1
DRD3	ADCY6	String、Reactome					POLE4
DRD5	ADCY6	String、Reactome					CAB39
GCG	ADCY6	String、Reactome					ZNF254
HRH2	ADCY6	String、Reactome					THAP1
HRH3	ADCY6	String、Reactome					ADAMTSL1
HRH4	ADCY6	String、Reactome					TMOD3
PRKACA	ADCY6	String、Reactome					HOXC10
PRKACB	ADCY6	String、Reactome					ATP6V0A2
PRKACG	ADCY6	String、Reactome					SACS
PKM	ADCY6	String、Reactome					SCO2
OPRD1	ADCY6	String、Reactome					PHF5A
OPRM1	ADCY6	String、Reactome					PIK3CD
PDE10A	ADCY6	String、Reactome					MTMR6
PDE3A	ADCY6	String、Reactome					MAD2L2
PDE4B	ADCY6	String、Reactome					CYTH3
PTGIR	ADCY6	String、Reactome					CASK
SCTR	ADCY6	String、Reactome					ZNF282
SST	ADCY6	String、Reactome					TTC8
HTR1A	ADCY7	String、Reactome					IRAK2
HTR1B	ADCY7	String、Reactome					DGKE
HTR1D	ADCY7	String、Reactome					ATF1
HTR1E	ADCY7	String、Reactome					NXPH4
HTR1F	ADCY7	String、Reactome					ZNF341
HTR4	ADCY7	String、Reactome					BTG4
HTR6	ADCY7	String、Reactome					CDC7
HTR7	ADCY7	String、Reactome					ZNF268
ADORA1	ADCY7	String、Reactome					CTNND2
ADORA2A	ADCY7	String、Reactome					MAP3K3
CHRM2	ADCY7	String、Reactome					CDK10
CHRM4	ADCY7	String、Reactome					AP4E1
ADRA2A	ADCY7	String、Reactome					MCM4
ADRA2B	ADCY7	String、Reactome					OCA2
ADRA2C	ADCY7	String、Reactome					THAP6
ADRB1	ADCY7	String、Reactome					ARFGAP1
ADRB2	ADCY7	String、Reactome					TPR
ADRB3	ADCY7	String、Reactome					DUSP9
CASP3	ADCY7	Reactome					MS4A5
CCR3	ADCY7	String、Reactome					SCPEP1
CNR2	ADCY7	String、Reactome					CPNE6
POMC	ADCY7	String、Reactome					PIK3C2G
DRD1	ADCY7	String、Reactome					ARFGAP3
DRD2	ADCY7	String、Reactome					NT5C2
DRD3	ADCY7	String、Reactome					OR4N4
DRD5	ADCY7	String、Reactome					UBE2H
GCG	ADCY7	String、Reactome					TUB
HRH2	ADCY7	String、Reactome					TSPAN16
HRH3	ADCY7	String、Reactome					TM9SF1
HRH4	ADCY7	String、Reactome					NSDHL
PRKACA	ADCY7	String、Reactome					DGKI
PRKACB	ADCY7	String、Reactome					DHRS4
PRKACG	ADCY7	String、Reactome					SLITRK5
PKM	ADCY7	String、Reactome					CYP4F12
OPRD1	ADCY7	String、Reactome					PLCG1
OPRM1	ADCY7	String、Reactome					RLN2
PDE10A	ADCY7	String、Reactome					EHMT1
PDE3A	ADCY7	String、Reactome					TROVE2
PDE4B	ADCY7	String、Reactome					ENPP1
PTGIR	ADCY7	String、Reactome					LMO1
SCTR	ADCY7	String、Reactome					PRODH
SST	ADCY7	String、Reactome					ECHS1
HTR1A	ADCY8	String、Reactome					VTI1B
HTR1B	ADCY8	String、Reactome					PKD2
HTR1D	ADCY8	String、Reactome					CDS2
HTR1E	ADCY8	String、Reactome					HADHA
HTR1F	ADCY8	String、Reactome					DERA
HTR4	ADCY8	String、Reactome					RPLP1
HTR6	ADCY8	String、Reactome					ATF6B
HTR7	ADCY8	String、Reactome					ATP13A1
ADORA1	ADCY8	String、Reactome					SLC25A2
ADORA2A	ADCY8	String、Reactome					B4GALT4
CHRM2	ADCY8	String、Reactome					CDC25A
CHRM4	ADCY8	String、Reactome					OR10R2
ADRA2A	ADCY8	String、Reactome					POLR3B
ADRA2B	ADCY8	String、Reactome					DHX35
ADRA2C	ADCY8	String、Reactome					GCM2
ADRB1	ADCY8	String、Reactome					CLSTN2
ADRB2	ADCY8	String、Reactome					ADARB1
ADRB3	ADCY8	String、Reactome					ATP1A1
CCR3	ADCY8	String、Reactome					CDK9
CNR2	ADCY8	String、Reactome					ACRV1
POMC	ADCY8	String、Reactome					LFNG
DRD1	ADCY8	String、Reactome					CDKL1
DRD2	ADCY8	String、Reactome					PIGH
DRD3	ADCY8	String、Reactome					HSFY1
DRD5	ADCY8	String、Reactome					NEUROD2
GCG	ADCY8	String、Reactome					ADM2
HRH2	ADCY8	String、Reactome					CALCR
HRH3	ADCY8	String、Reactome					TAAR9
HRH4	ADCY8	String、Reactome					TAAR1
PRKACA	ADCY8	String、Reactome					PTH2R
PRKACB	ADCY8	String、Reactome					PTH2
PRKACG	ADCY8	String、Reactome					ADCYAP1
PKM	ADCY8	String、Reactome					VIP
GRIN2A	ADCY8	String、Reactome					FSHR
GRIN1	ADCY8	String、Reactome					CD160
OPRD1	ADCY8	String、Reactome					GLP2R
OPRM1	ADCY8	String、Reactome					TAAR3
PDE10A	ADCY8	String、Reactome					VIPR2
PDE3A	ADCY8	String、Reactome					GIPR
PDE4B	ADCY8	String、Reactome					ADCYAP1R1
PTGIR	ADCY8	String、Reactome					VIPR1
SCTR	ADCY8	String、Reactome					GHRHR
SST	ADCY8	String、Reactome					TAAR6
HTR1A	ADCY9	String、Reactome					ADM
HTR1B	ADCY9	String、Reactome					GIP
HTR1D	ADCY9	String、Reactome					TSHB
HTR1E	ADCY9	String、Reactome					FSHB
HTR1F	ADCY9	String、Reactome					SCT
HTR4	ADCY9	String、Reactome					TAAR8
HTR6	ADCY9	String、Reactome					LHB
HTR7	ADCY9	String、Reactome					AVPR2
ADORA1	ADCY9	String、Reactome					CLN5
ADORA2A	ADCY9	String、Reactome					RAMP1
CHRM2	ADCY9	String、Reactome					GLP1R
CHRM4	ADCY9	String、Reactome					IAPP
ADRA2A	ADCY9	String、Reactome					PTHLH
ADRA2B	ADCY9	String、Reactome					RAMP3
ADRA2C	ADCY9	String、Reactome					PTH
ADRB1	ADCY9	String、Reactome					CRHR1
ADRB2	ADCY9	String、Reactome					PTH1R
ADRB3	ADCY9	String、Reactome					GPR21
CCR3	ADCY9	String、Reactome					GHRH
CNR2	ADCY9	String、Reactome					CALCA
POMC	ADCY9	String、Reactome					GPR52
DRD1	ADCY9	String、Reactome					TSHR
DRD2	ADCY9	String、Reactome					RAMP2
DRD3	ADCY9	String、Reactome					TAAR2
DRD5	ADCY9	String、Reactome					TAC1
GCG	ADCY9	String、Reactome					CALCB
HRH2	ADCY9	String、Reactome					LHCGR
HRH3	ADCY9	String、Reactome					CRH
HRH4	ADCY9	String、Reactome					TAAR5
PRKACA	ADCY9	String、Reactome					CALCRL
PRKACB	ADCY9	String、Reactome					GNAS
PRKACG	ADCY9	String、Reactome					GPR35
PKM	ADCY9	String、Reactome					ADORA2B
OPRD1	ADCY9	String、Reactome					CRHR2
OPRM1	ADCY9	String、Reactome					FYN
PDE10A	ADCY9	String、Reactome					AHSP
PDE3A	ADCY9	String、Reactome					NTS
PDE4B	ADCY9	String、Reactome					ELAVL1
PTGIR	ADCY9	String、Reactome					MLN
SCTR	ADCY9	String、Reactome					ADA
SST	ADCY9	String、Reactome					TCFL5
HTR4	ADCYAP1	String、Reactome					EPB41L2
HTR6	ADCYAP1	String、Reactome					NTRK2
HTR7	ADCYAP1	String、Reactome					MTPN
ADORA2A	ADCYAP1	String、Reactome					CDYL
ADRB1	ADCYAP1	String、Reactome					MAP3K5
ADRB2	ADCYAP1	String、Reactome					ACTN3
ADRB3	ADCYAP1	String、Reactome					GDAP1
DRD1	ADCYAP1	String、Reactome					TEX264
DRD5	ADCYAP1	String、Reactome					BET1
GCG	ADCYAP1	String、Reactome					MTA3
HRH2	ADCYAP1	String、Reactome					ZFX
PTGIR	ADCYAP1	String、Reactome					POLD4
SCTR	ADCYAP1	String、Reactome、OPHID、HPRD					ITK
HTR4	ADCYAP1R1	String、Reactome					FRMD4B
HTR6	ADCYAP1R1	String、Reactome					CYYR1
HTR7	ADCYAP1R1	String、Reactome					NF2
ADORA2A	ADCYAP1R1	String、Reactome					GAA
ADRB1	ADCYAP1R1	String、Reactome					MAP2K4
ADRB2	ADCYAP1R1	String、Reactome					PRKD3
ADRB3	ADCYAP1R1	String、Reactome					TTC1
CALM1	ADCYAP1R1	String、Reactome、HPRD					GLTSCR2
DRD1	ADCYAP1R1	String、Reactome					ARPC2
DRD5	ADCYAP1R1	String、Reactome					FMR1
GCG	ADCYAP1R1	String、Reactome					CASP5
HRH2	ADCYAP1R1	String、Reactome					NCOA5
PTGIR	ADCYAP1R1	String、Reactome					ACTN1
SCTR	ADCYAP1R1	String、Reactome					ADARB2
CALM1	ADD1	String、Reactome、HPRD					NTRK1
CASP3	ADD1	String、Reactome、OPHID、HPRD					MRPS28
CASP9	ADD1	Reactome					ZNF84
CYCS	ADD1	Reactome					HTT
PPARG	ADD1	Reactome					ACTN4
SST	ADD1	Reactome					GUK1
SREBF1	ADD1	Reactome					ACY1
SREBF2	ADD1	Reactome					LPO
STAT3	ADD1	Reactome					LDHAL6B
CALM1	ADD2	String、Reactome、HPRD					ME1
TOP2A	ADD3	String、Reactome					MPST
HTR2B	ADH1A	Reactome					GLS
HTR2C	ADH1A	Reactome					SOD2
ADORA2A	ADH1A	Reactome					PC
ADRA2B	ADH1A	Reactome					GAD2
ADH1B	ADH1A	String、Reactome					LDHC
ADH1C	ADH1A	Reactome					ADSS
ALDH3A1	ADH1A	String、Reactome					GCLC
ALDH3A2	ADH1A	String、Reactome					DDO
ALDH7A1	ADH1A	String、Reactome					CSAD
ALDH2	ADH1A	String、Reactome					MDH2
MAOA	ADH1A	String、Reactome					GLUL
CDK2	ADH1A	Reactome					TNIK
CPT1A	ADH1A	Reactome					PRDX6
CPT2	ADH1A	Reactome					SULT4A1
PRKCD	ADH1A	Reactome					ASNS
CROT	ADH1A	Reactome					HLA-B
SST	ADH1A	Reactome					DDC
ADH1C	ADH1B	Reactome					DGCR14
ALDH2	ADH1B	String、Reactome					ADK
HTR2C	ADH1C	Reactome					EPX
ALDH7A1	ADH1C	Reactome					TMEM120A
CCR3	ADH1C	Reactome					TPO
CYP1A1	ADH1C	Reactome					CDO1
CPT2	ADH1C	Reactome					PGD
GSTP1	ADH1C	Reactome					TPI1
PKM	ADH1C	Reactome					PDE6C
SRC	ADH1C	Reactome					WNT8B
ALDH1A1	ADH4	String、Reactome					YARS
ALDH2	ADH4	String、Reactome					CBS
ALDH3A2	ADH6	String、Reactome					PAH
ALDH7A1	ADH6	String、Reactome					ACP2
MAOA	ADH6	String、Reactome					GCLM
CPT1A	ADH6	Reactome					SLC25A21
CPT2	ADH6	Reactome					GGT5
MAPK8	ADH6	Reactome					PCK1
IL6	ADIPOQ	String、Reactome					EPRS
PPARG	ADIPOQ	String、Reactome					GGT1
GOT1	ADK	Reactome					NFKB2
GOT2	ADK	Reactome					FARSA
PDE10A	ADK	String、Reactome					VIL1
PDE3A	ADK	String、Reactome					FARSB
PDE4B	ADK	String、Reactome					C21orf33
SLC6A3	ADK	Reactome					PGAM1
SOD1	ADK	String、Reactome					ANPEP
HTR4	ADM	String、Reactome					ASPA
HTR6	ADM	String、Reactome					AK1
HTR7	ADM	String、Reactome					IFIT1
ADORA2A	ADM	String、Reactome					TH
ADRB1	ADM	String、Reactome					SLC25A13
ADRB2	ADM	String、Reactome					HPD
ADRB3	ADM	String、Reactome					SULT1C2
DRD1	ADM	String、Reactome					ALDH18A1
DRD5	ADM	String、Reactome					PGM1
GCG	ADM	String、Reactome					FTCD
HIF1A	ADM	String、Reactome					LDHB
HRH2	ADM	String、Reactome					AHCY
PTGIR	ADM	String、Reactome					THOC7
SCTR	ADM	String、Reactome					BLVRA
HTR4	ADM2	String、Reactome					ATP5A1
HTR6	ADM2	String、Reactome					IDH1
HTR7	ADM2	String、Reactome					FST
ADORA2A	ADM2	String、Reactome					ITPA
ADRB1	ADM2	String、Reactome					HSPA8
ADRB2	ADM2	String、Reactome					HK1
ADRB3	ADM2	String、Reactome					SYAP1
DRD1	ADM2	String、Reactome					PGM3
DRD5	ADM2	String、Reactome					ACP1
GCG	ADM2	String、Reactome					GLO1
HRH2	ADM2	String、Reactome					TERT
PTGIR	ADM2	String、Reactome					LDHA
SCTR	ADM2	String、Reactome					UCK2
HTR1A	ADORA1	String、Reactome					ALDOC
HTR1F	ADORA1	String、Reactome					ZDHHC6
CHRM2	ADORA1	String、Reactome					ABCD3
ADRA2A	ADORA1	String、Reactome					SLC10A2
CCR3	ADORA1	String、Reactome					SLCO1B1
POMC	ADORA1	String、Reactome					CYP8B1
DRD1	ADORA1	String、Reactome、OPHID、HPRD					NR1H4
HRH4	ADORA1	String、Reactome					ABCB8
OPRM1	ADORA1	String、Reactome					SLCO1B3
HTR2B	ADORA2A	Reactome					SLCO1A2
HTR6	ADORA2A	String、Reactome					SLCO2B1
HTR7	ADORA2A	String、Reactome					ABCC2
ADORA1	ADORA2A	String、Reactome、OPHID、IntAct					ABCB6
ADRB1	ADORA2A	String、Reactome					BAAT
ADRB2	ADORA2A	String、Reactome					SLCO1C1
ADRB3	ADORA2A	String、Reactome					ATP8B1
ATP5G2	ADORA2A	Reactome					ABCB1
DRD1	ADORA2A	String、Reactome					ABCC4
DRD5	ADORA2A	String、Reactome					ABCB10
GCG	ADORA2A	String、Reactome					SLC10A1
HRH2	ADORA2A	String、Reactome					ABCD4
PTGIR	ADORA2A	String、Reactome					ABCB9
SCTR	ADORA2A	String、Reactome					ABCB4
HTR4	ADORA2B	String、Reactome					HAX1
HTR6	ADORA2B	String、Reactome					SLCO3A1
HTR7	ADORA2B	String、Reactome					FCGRT
ADORA2A	ADORA2B	String、Reactome					ALB
ADRB1	ADORA2B	String、Reactome					ABCC3
ADRB2	ADORA2B	String、Reactome					DLAT
ADRB3	ADORA2B	String、Reactome					ABCC9
DRD1	ADORA2B	String、Reactome					SLCO4A1
DRD5	ADORA2B	String、Reactome					NR1H3
GCG	ADORA2B	String、Reactome					TRIM28
HRH2	ADORA2B	String、Reactome					ZNF202
PTGIR	ADORA2B	String、Reactome					NR1H2
SCTR	ADORA2B	String、Reactome					TNFRSF4
HTR1A	ADORA3	Reactome					CYP27A1
HTR1B	ADORA3	Reactome					ADAMTS4
HTR1D	ADORA3	Reactome					ABCG4
HTR1E	ADORA3	Reactome					ADAMTS3
HTR1F	ADORA3	Reactome					LPIN1
ADORA1	ADORA3	String、Reactome					ZNF185
ADORA2A	ADORA3	Reactome					ABCA1
CHRM2	ADORA3	Reactome					TMPRSS3
CHRM4	ADORA3	Reactome					TFF2
ADRA2A	ADORA3	Reactome					ABCE1
ADRA2B	ADORA3	Reactome					SPINK5
ADRA2C	ADORA3	Reactome					ALDH1A3
CCR3	ADORA3	Reactome					ABCG2
CNR2	ADORA3	Reactome					PDE9A
POMC	ADORA3	Reactome					AGPAT1
DRD2	ADORA3	Reactome					NCK1
DRD3	ADORA3	Reactome					DYRK1A
SLC1A2	ADORA3	Reactome					ILK
HRH3	ADORA3	Reactome					BRCA1
HRH4	ADORA3	Reactome					MCC
OPRD1	ADORA3	String、Reactome					ARRB1
OPRM1	ADORA3	Reactome					ATXN1
SST	ADORA3	Reactome					CHGB
DPYS	ADRA1A	Reactome					CIAO1
HTR2B	ADRA1B	String、Reactome					DEGS2
HTR2C	ADRA1B	String、Reactome					COL4A1
CHRM3	ADRA1B	String、Reactome					ENO1
ADRA1A	ADRA1B	String、Reactome、OPHID、HPRD					CHKA
HTR1A	ADRA1D	Reactome					LAMA1
HTR2A	ADRA1D	String、Reactome					COLQ
HTR2B	ADRA1D	String、Reactome					NT5E
HTR2C	ADRA1D	String、Reactome					APP
CHRM3	ADRA1D	String、Reactome					MT2A
ADRA1A	ADRA1D	String、Reactome、OPHID、HPRD					CHRNA9
ADRA1B	ADRA1D	String、Reactome					COPA
ADRA2A	ADRA1D	Reactome					CHRNB3
GCG	ADRA1D	String、Reactome					CHRNB4
HTR1A	ADRA2A	String、Reactome					NAT1
HTR1F	ADRA2A	String、Reactome					CHRNA1
CHRM2	ADRA2A	String、Reactome					CHRNA6
ADRA1A	ADRA2A	Reactome					CHRNA4
ADRA1B	ADRA2A	Reactome					CHRNB2
ADRB1	ADRA2A	String、Reactome、OPHID、HPRD					DBI
CCR3	ADRA2A	String、Reactome					NPM3
POMC	ADRA2A	String、Reactome					MICALL1
HRH4	ADRA2A	String、Reactome					IKBKE
OPRM1	ADRA2A	String、Reactome					RPL27
HTR1A	ADRA2B	String、Reactome					TFE3
HTR1E	ADRA2B	String、Reactome					JUP
HTR1F	ADRA2B	String、Reactome					COA1
ADORA1	ADRA2B	String、Reactome					ARF6
CHRM2	ADRA2B	String、Reactome					BCAR3
ADRA1A	ADRA2B	Reactome					AP2B1
ADRA1B	ADRA2B	Reactome					CCNA1
ADRA1D	ADRA2B	Reactome					PPEF1
ADRA2A	ADRA2B	String、Reactome					PRKAB1
ATP5G2	ADRA2B	Reactome					TNFRSF10D
CCR3	ADRA2B	String、Reactome					CASC3
CNR2	ADRA2B	String、Reactome					ACACB
POMC	ADRA2B	String、Reactome					SCD
DRD3	ADRA2B	String、Reactome					VHL
HRH4	ADRA2B	String、Reactome					MDH1
OPRM1	ADRA2B	String、Reactome					PAN3
SST	ADRA2B	String、Reactome					FASN
HTR1A	ADRA2C	String、Reactome					DUSP14
HTR1B	ADRA2C	String、Reactome					OPN3
HTR1E	ADRA2C	String、Reactome					SAG
HTR1F	ADRA2C	String、Reactome					GZMB
ADORA1	ADRA2C	String、Reactome					CSNK1A1
CHRM2	ADRA2C	String、Reactome					NALCN
CHRM4	ADRA2C	String、Reactome					ARF1
ADRA2A	ADRA2C	String、Reactome					GRK6
ADRA2B	ADRA2C	String、Reactome					PPP1R9B
CCR3	ADRA2C	String、Reactome					EEF1A2
CNR2	ADRA2C	String、Reactome					ACSL1
POMC	ADRA2C	String、Reactome					EXOC1
DRD3	ADRA2C	String、Reactome					EMD
HRH4	ADRA2C	String、Reactome					PSMD11
OPRD1	ADRA2C	String、Reactome					ACSL4
OPRM1	ADRA2C	String、Reactome					PSMD9
SST	ADRA2C	String、Reactome					NAGA
HGF	ADRB1	Reactome					DNM1L
PTGIR	ADRB1	String、Reactome					PRDX5
PLAU	ADRB1	Reactome					ZP2
HTR6	ADRB2	String、Reactome					SERPINA5
HTR7	ADRB2	String、Reactome					SLAMF1
ADRA2A	ADRB2	Reactome					TNFRSF1B
ADRB1	ADRB2	String、Reactome					PRSS8
ADRB3	ADRB2	String、Reactome、OPHID、HPRD					ZP3
DRD1	ADRB2	String、Reactome					RAB27A
NR3C1	ADRB2	Reactome					FLNC
GCG	ADRB2	String、Reactome					SLURP1
HRH2	ADRB2	String、Reactome					ZDHHC2
IL1B	ADRB2	String、Reactome、OPHID、HPRD					ABR
OPRD1	ADRB2	String、Reactome、OPHID、HPRD					CACNA1A
PTGIR	ADRB2	String、Reactome					SCN8A
SCTR	ADRB2	String、Reactome					LY6E
SRC	ADRB2	String、Reactome、OPHID、IntAct、HPRD、MINT					ATXN3
HTR6	ADRB3	String、Reactome					BMP1
ADRB1	ADRB3	String、Reactome					NFIX
DRD1	ADRB3	String、Reactome					NEUROD1
NR3C1	ADRB3	Reactome					AP2M1
GCG	ADRB3	String、Reactome					STAT1
PTGIR	ADRB3	String、Reactome					RGS8
SCTR	ADRB3	String、Reactome					DMPK
SRC	ADRB3	String、Reactome、OPHID、HPRD					NOL3
HTR2A	ADRBK1	String、Reactome					ARR3
HTR2B	ADRBK1	String、Reactome					YWHAZ
HTR2C	ADRBK1	String、Reactome					IFNB1
CHRM1	ADRBK1	String、Reactome					EIF2B1
CHRM3	ADRBK1	String、Reactome					STAT2
CHRM5	ADRBK1	String、Reactome					INPP5J
ADRA1A	ADRBK1	String、Reactome					CARD9
ADRA1B	ADRBK1	String、Reactome					CTBS
ADRA1D	ADRBK1	String、Reactome					IRF3
ADRB2	ADRBK1	String、Reactome、OPHID					MAP2K1
CPB1	ADRBK1	Reactome					GPR39
EGFR	ADRBK1	String、Reactome、OPHID、IntAct、HPRD、MINT					NCKIPSD
GCG	ADRBK1	String、Reactome					LMAN2
HRH1	ADRBK1	String、Reactome					FOXJ2
PRKCD	ADRBK1	String、Reactome、OPHID、HPRD					SMURF1
RHO	ADRBK1	String、Reactome、OPHID、HPRD					RASA1
SRC	ADRBK1	String、Reactome、OPHID、HPRD					POLRMT
TBXA2R	ADRBK1	String、Reactome					PFDN2
SRC	ADRBK2	Reactome					GPD2
PDE10A	ADSL	String、Reactome					COCH
PDE4B	ADSL	String、Reactome					PIGQ
PAICS	ADSL	String、Reactome					ZNF224
CAD	ADSL	String、Reactome、OPHID					SEMA5A
GOT1	ADSS	String、Reactome					SF3B1
GOT2	ADSS	String、Reactome					ACAA1
ASS1	ADSS	String、Reactome					RCVRN
CAD	ADSS	String、Reactome					SGCD
ATP2C1	ADSSL1	Reactome、OPHID					TM6SF1
AR	AES	String、Reactome、OPHID、HPRD					C19orf53
ATP5G2	AES	Reactome					ESD
HCK	AGK	Reactome、OPHID、HPRD					MYOM2
CPB1	AGL	Reactome					GP9
PYGM	AGL	String、Reactome					DAPK2
ODC1	AGMAT	String、Reactome					JPH4
HSP90AB1	AGO1	Reactome、OPHID、IntAct、MINT					SENP8
SLC7A9	AGO2	Reactome、OPHID、IntAct、MINT					FER
HSP90AB1	AGO2	Reactome、OPHID、IntAct、MINT					ALDH1A2
HSP90AB1	AGO3	Reactome、OPHID、IntAct					POU1F1
TUBA1A	AGO3	Reactome、OPHID、IntAct					SLC12A3
TUBB	AGO3	Reactome、OPHID、IntAct					GPD1
HSPA5	AGO4	Reactome、OPHID、IntAct					TESK1
HSP90AB1	AGO4	Reactome、OPHID、IntAct					MAP4K3
TUBA1A	AGO4	Reactome、OPHID、IntAct					GBF1
TUBB	AGO4	Reactome、OPHID、IntAct					ALDH1B1
ABCG5	AGPAT1	String、Reactome					CTSW
ADH1A	AGPAT1	Reactome					FUT7
ADH1A	AGPS	Reactome					ATP11B
AKR1B10	AGPS	Reactome					B4GALT6
APOE	AGPS	Reactome					WFS1
HTR1A	AGT	String、Reactome					DEDD
HTR1B	AGT	String、Reactome					SLBP
HTR1D	AGT	String、Reactome					DLGAP2
HTR1E	AGT	String、Reactome					HADHB
HTR1F	AGT	String、Reactome					SESN3
HTR2A	AGT	String、Reactome					SEMA6A
HTR2B	AGT	String、Reactome					CD7
HTR2C	AGT	String、Reactome					ARSA
ADORA1	AGT	String、Reactome					GEMIN5
CHRM1	AGT	String、Reactome					DUSP19
CHRM2	AGT	String、Reactome					SYN3
CHRM3	AGT	String、Reactome					STK39
CHRM4	AGT	String、Reactome					PRKCE
CHRM5	AGT	String、Reactome					POLA1
ADRA1A	AGT	String、Reactome					DDHD1
ADRA1B	AGT	String、Reactome					CSNK1G2
ADRA1D	AGT	String、Reactome					IRX1
ADRA2A	AGT	String、Reactome					ATP13A2
ADRA2B	AGT	String、Reactome					PDE4A
ADRA2C	AGT	String、Reactome					DNTT
CCR3	AGT	String、Reactome					PRH1
CNR2	AGT	String、Reactome					GYG2
POMC	AGT	String、Reactome					PLA2G4A
DRD2	AGT	String、Reactome					YPEL5
DRD3	AGT	String、Reactome					ICT1
GCG	AGT	String、Reactome					HK3
HRH1	AGT	String、Reactome					AKAP1
HRH3	AGT	String、Reactome					CLIC5
HRH4	AGT	String、Reactome					WBSCR22
OPRD1	AGT	String、Reactome					HSD17B2
OPRM1	AGT	String、Reactome					GNG7
REN	AGT	String、Reactome、OPHID、IntAct、DIP					ZNF444
SST	AGT	String、Reactome					GFRA3
TBXA2R	AGT	String、Reactome					EEF2K
CYCS	AGTPBP1	Reactome、OPHID、IntAct、HPRD					PRSS50
HTR1A	AGTR1	Reactome					TLN2
HTR1B	AGTR1	Reactome					SCN2B
HTR1D	AGTR1	Reactome					HYAL2
HTR1E	AGTR1	Reactome					PLA2G5
HTR1F	AGTR1	Reactome					RYR3
HTR2A	AGTR1	String、Reactome					FBXO30
HTR2B	AGTR1	String、Reactome、OPHID					DTD1
HTR2C	AGTR1	String、Reactome					PRKAA2
ADORA1	AGTR1	Reactome					IMPA1
CHRM1	AGTR1	String、Reactome					GK2
CHRM2	AGTR1	String、Reactome					LSP1
CHRM3	AGTR1	String、Reactome					PHOX2B
CHRM4	AGTR1	Reactome					ALDH9A1
CHRM5	AGTR1	String、Reactome					RNF25
ADRA1A	AGTR1	String、Reactome					HRAS
ADRA1B	AGTR1	String、Reactome					GNRH1
ADRA1D	AGTR1	String、Reactome					SH3GL2
ADRA2A	AGTR1	Reactome					SOX7
ADRA2B	AGTR1	Reactome					KLRD1
ADRA2C	AGTR1	Reactome					PCYT1B
CCR3	AGTR1	Reactome					DMRT2
CNR2	AGTR1	Reactome					CLK2
POMC	AGTR1	String、Reactome					GPC1
DRD2	AGTR1	Reactome					TRIP12
DRD3	AGTR1	Reactome					CRYL1
GCG	AGTR1	String、Reactome					CHKB
HRH1	AGTR1	String、Reactome					ERRFI1
HRH3	AGTR1	Reactome					NUP43
HRH4	AGTR1	Reactome					SENP6
OPRD1	AGTR1	String、Reactome					SLC35C1
OPRM1	AGTR1	String、Reactome					ZNF189
SST	AGTR1	String、Reactome					ACADVL
TBXA2R	AGTR1	String、Reactome					IRAK1
HTR1A	AGTR2	String、Reactome					HSD17B3
HTR1B	AGTR2	String、Reactome					SPTA1
HTR1D	AGTR2	String、Reactome					PDCD5
HTR1E	AGTR2	String、Reactome					HOXC5
HTR1F	AGTR2	String、Reactome					EHHADH
HTR2A	AGTR2	Reactome					HSD17B10
HTR2B	AGTR2	Reactome					MPDU1
HTR2C	AGTR2	Reactome					TGM3
ADORA1	AGTR2	String、Reactome					SLC6A16
CHRM1	AGTR2	Reactome					ALDH3B1
CHRM2	AGTR2	String、Reactome					CRMP1
CHRM3	AGTR2	Reactome					CHEK2
CHRM4	AGTR2	String、Reactome					C6
CHRM5	AGTR2	Reactome					COL9A1
ADRA1A	AGTR2	Reactome					ZNF70
ADRA1B	AGTR2	Reactome					DGAT1
ADRA1D	AGTR2	Reactome					ALDH3B2
ADRA2A	AGTR2	String、Reactome					AGPS
ADRA2B	AGTR2	String、Reactome					RNF14
ADRA2C	AGTR2	String、Reactome					SIGLEC7
CCR3	AGTR2	String、Reactome					LSM8
CNR2	AGTR2	String、Reactome					LYST
POMC	AGTR2	String、Reactome					RAB13
DRD2	AGTR2	String、Reactome					KLK7
DRD3	AGTR2	String、Reactome					CYP4A11
GCG	AGTR2	Reactome					PRPF4B
HRH1	AGTR2	Reactome					OSBPL8
HRH3	AGTR2	String、Reactome					SH3BGR
HRH4	AGTR2	String、Reactome					PKN1
OPRD1	AGTR2	String、Reactome					BCL10
OPRM1	AGTR2	String、Reactome					PTAFR
PTGIR	AGTR2	Reactome					SRP68
REN	AGTR2	String、Reactome					BBS2
SST	AGTR2	String、Reactome					CDYL2
TBXA2R	AGTR2	Reactome					GSTA4
ADORA1	AGXT	Reactome					STARD13
SHMT1	AGXT	String、Reactome					RAD23B
SHMT2	AGXT	String、Reactome					KLHDC2
PKM	AGXT	Reactome					GLMN
SDS	AGXT	String、Reactome					ZKSCAN1
PSPH	AGXT	String、Reactome					ATP1B2
SHMT1	AGXT2	String、Reactome					SMC3
SHMT2	AGXT2	String、Reactome					PTX3
PKM	AGXT2	Reactome					RNF8
AGXT	AGXT2	String、Reactome					TSNAX
XPO1	AHCTF1	String、Reactome					CYP19A1
GOT2	AHCY	Reactome					CYP2E1
DNMT1	AHCY	String、Reactome					IL10RB
DNMT1	AHCYL1	String、Reactome					CEBPG
ITPR1	AHCYL1	String、Reactome、OPHID、HPRD					PEX2
DNMT1	AHCYL2	String、Reactome					COPG2
ALDH3A1	AHR	Reactome					PDE6B
CYP1A1	AHR	String、Reactome、OPHID					PNMT
CYP1A2	AHR	String、Reactome					DDB2
HIF1A	AHR	Reactome					HDAC6
AKT1	AHSG	Reactome、OPHID、IntAct					ITGB1BP2
INSR	AHSG	String、Reactome、OPHID、HPRD					CNTFR
AHR	AIP	String、Reactome、OPHID、IntAct、HPRD					GPX7
HSP90AB1	AIP	String、Reactome、OPHID、IntAct、MINT、DIP					TOLLIP
PPARA	AIP	String、Reactome、OPHID、HPRD					MP68
GOT1	AK1	String、Reactome					AP3B2
GOT2	AK1	Reactome					PAPOLA
ATP5B	AK1	String、Reactome					TNNT2
CA2	AK1	Reactome					RDH12
CS	AK1	String、Reactome					PSMD10
G6PD	AK1	Reactome					CCNT1
PDE10A	AK1	String、Reactome					CTSA
PDE3A	AK1	String、Reactome					PDHB
PDE4B	AK1	String、Reactome					GOLGA5
PKM	AK2	String、Reactome					POLB
PDE10A	AK2	String、Reactome					TIMM17A
PDE3A	AK2	String、Reactome					ATP5S
PDE4B	AK2	String、Reactome					PRMT3
SOD1	AK2	String、Reactome、OPHID、IntAct					ARL2
PKM	AK4	String、Reactome					TGDS
PDE10A	AK4	String、Reactome					NNT
PDE3A	AK4	String、Reactome					RHOD
PDE4B	AK4	String、Reactome					ABCA2
PKM	AK5	String、Reactome					DIAPH2
PDE10A	AK5	String、Reactome					SNAP23
PDE3A	AK5	String、Reactome					XRCC3
PDE4B	AK5	String、Reactome					PPP1R13L
TP53	AK6	Reactome					DDAH2
ADH1A	AKAP1	Reactome					TRIM2
ADH1C	AKAP1	Reactome					FBXO27
AKR1C3	AKAP1	Reactome					RBP1
ALDH1A1	AKAP1	Reactome					ACYP2
ALDH3A1	AKAP1	Reactome					C12orf10
ALDH3A2	AKAP1	Reactome					COX6B1
ALDH7A1	AKAP1	String、Reactome					IVL
ALDH2	AKAP1	Reactome					RDH5
AKR1B1	AKAP1	Reactome					PRPF18
SLC7A9	AKAP1	Reactome					GSTM3
CHEK1	AKAP1	Reactome					PDCD6
SLC25A12	AKAP1	Reactome					DSG2
CYP1A1	AKAP1	Reactome					RAB4A
CPT1A	AKAP1	Reactome					URB1
CPT2	AKAP1	Reactome					TANGO2
GABRA5	AKAP1	Reactome					RGR
PRKCD	AKAP1	Reactome					RALA
PKM	AKAP1	Reactome					WDR20
CROT	AKAP1	Reactome					HDAC5
UGT2B17	AKAP1	Reactome					OSBPL1A
RGS6	AKAP10	Reactome					UBOX5
ADRB2	AKAP5	String、Reactome、OPHID、HPRD					SERPINA7
PRKACA	AKAP5	String、Reactome、OPHID、IntAct					RGL4
PRKACB	AKAP5	String、Reactome、OPHID、IntAct					CACNB2
PRKACG	AKAP5	String、Reactome					DDIT3
PPP3CA	AKAP5	String、Reactome、OPHID、IntAct、HPRD、DIP					VDAC3
PRKACA	AKAP9	String、Reactome、OPHID、IntAct					RAN
KCNQ1	AKAP9	String、Reactome、OPHID、IntAct、HPRD					PXN
TUBA1A	AKAP9	String、Reactome					GOPC
TUBA4A	AKAP9	String、Reactome					FXYD4
TUBB	AKAP9	String、Reactome					BGN
ALDH3A2	AKR1B1	String、Reactome					DCN
ALDH7A1	AKR1B1	String、Reactome					IL15
ACACA	AKR1B10	String、Reactome、OPHID、IntAct					CFHR1
AKR1B1	AKR1B10	String、Reactome					IL10
MAOA	AKR1B10	Reactome					SCN1B
AKR1C3	AKR1C1	String、Reactome					TIMP1
AKR1B1	AKR1C1	Reactome					MMP14
MAPK3	AKR1C1	Reactome、OPHID、IntAct					ITGA6
AKR1C3	AKR1C2	String、Reactome					THBS1
AKR1B1	AKR1C3	Reactome					GCNT1
HSD11B1	AKR1C3	Reactome					CD151
PTGS2	AKR1C3	String、Reactome					LGALS7
UGT2B10	AKR1C3	String、Reactome					CDKN1B
UGT2B11	AKR1C3	String、Reactome					ERBB3
UGT2B17	AKR1C3	String、Reactome					IL12RB1
HSD11B1	AKR1D1	String、Reactome					TFG
UGT2B10	AKR1D1	String、Reactome					TGFBR1
UGT2B11	AKR1D1	String、Reactome					SMAD6
UGT2B17	AKR1D1	String、Reactome					BMP6
AKR1B1	AKR7A2	String、Reactome					BMP7
HTR7	AKT1	Reactome					TXNRD2
ADRB1	AKT1	Reactome					MAGI1
AR	AKT1	String、Reactome、OPHID、HPRD					SSFA2
CASP9	AKT1	String、Reactome、OPHID、HPRD					TIMP3
CAT	AKT1	String、Reactome					TGFB1
HGF	AKT1	String、Reactome					TGFBR2
ITPR1	AKT1	String、Reactome、OPHID、IntAct、DIP					CD44
MAPK1	AKT1	String、Reactome					SMAD2
MAPK8	AKT1	String、Reactome					MMP9
MAPK9	AKT1	String、Reactome					TSPAN4
NOS3	AKT1	String、Reactome、OPHID、IntAct、HPRD					PRKCA
PTPN1	AKT1	String、Reactome、OPHID、HPRD					TYK2
SRC	AKT1	String、Reactome、OPHID、IntAct、HPRD					MAGI2
STAT3	AKT1	String、Reactome					ITGA1
MAPT	AKT1	String、Reactome、OPHID、IntAct、MINT、DIP					GRB2
AKT1	AKT1S1	String、Reactome、OPHID、HPRD					TNC
AKT1	AKT2	String、Reactome、OPHID、HPRD					PRKCB
CASP3	AKT2	String、Reactome、OPHID、IntAct、MINT					SLC7A5
CDK2	AKT2	Reactome					TIMP2
CHEK1	AKT2	Reactome、OPHID					CDH2
GSK3B	AKT2	String、Reactome、OPHID、IntAct、HPRD					GFER
HSP90AB1	AKT2	String、Reactome、OPHID、IntAct					AP1S2
IRS1	AKT2	String、Reactome					SH3GL3
PRKCD	AKT2	Reactome					IL12RB2
MAPK8	AKT2	String、Reactome、OPHID					SMAD4
GRIN2A	AKT2	Reactome					BMP2
NOS3	AKT2	String、Reactome					ITCH
CROT	AKT2	Reactome					TGFBR3
HTR2B	AKT3	Reactome					PTK2
HTR2C	AKT3	Reactome					ITGA5
ADH1A	AKT3	Reactome					ERBB4
AKT1	AKT3	String、Reactome					FXYD7
CASP3	AKT3	String、Reactome、OPHID、IntAct、MINT					SMAD3
G6PD	AKT3	Reactome					ITGB1BP1
HGF	AKT3	Reactome					NID1
IRS1	AKT3	String、Reactome					MAGI3
PRKCD	AKT3	String、Reactome、OPHID、HPRD					ITGB1
PKM	AKT3	Reactome、IntAct					NUDT6
CROT	AKT3	Reactome					SMAD7
UGT2B17	AKT3	Reactome					ITGA2
SDS	ALAD	Reactome					GIPC1
PSPH	ALAD	Reactome					LTB
TDO2	ALAD	Reactome					INHBE
AGXT2	ALAS1	String、Reactome					SCN1A
GATM	ALAS1	String、Reactome					LTBP2
SHMT1	ALAS1	String、Reactome					SGCB
SHMT2	ALAS1	String、Reactome					VCL
NOS1	ALAS1	Reactome					BMP4
PTGS1	ALAS1	Reactome					TGFA
PTGS2	ALAS1	Reactome					ITGA4
AGXT	ALAS1	String、Reactome					ITGA3
AGXT2	ALAS2	String、Reactome					AKAP5
AKR1C3	ALAS2	Reactome					SLC9A3R1
GATM	ALAS2	String、Reactome					USP33
SHMT1	ALAS2	String、Reactome					AKAP12
SHMT2	ALAS2	String、Reactome					SLC9A3R2
PTGS1	ALAS2	Reactome					ARRB2
PTGS2	ALAS2	Reactome					CNBP
AGXT	ALAS2	String、Reactome					ANXA13
ABCB11	ALB	Reactome					GNGT1
ADRA1B	ALB	Reactome、OPHID、IntAct					TPM2
APOA1	ALB	String、Reactome、OPHID、IntAct					GUCY2D
APOE	ALB	String、Reactome、OPHID、IntAct、HPRD					UCP3
AGA	ALB	String、Reactome、OPHID、IntAct、HPRD					GNB3
ATM	ALB	String、Reactome、OPHID、IntAct					HSD3B1
F7	ALB	String、Reactome、OPHID、IntAct、HPRD					UCP1
FGA	ALB	String、Reactome、OPHID、IntAct					UCP2
IGHG1	ALB	Reactome、OPHID、IntAct					PIPOX
KCNMA1	ALB	String、Reactome、OPHID、IntAct					PDHA1
LCAT	ALB	String、Reactome					ALAS2
CROT	ALB	Reactome、OPHID、IntAct					HAO1
PDE4B	ALB	Reactome、OPHID、IntAct					PDHA2
PON1	ALB	String、Reactome、OPHID、HPRD					HAO2
RYR2	ALB	String、Reactome、OPHID、IntAct、HPRD					PKLR
SCN5A	ALB	Reactome、OPHID、IntAct					PDK1
PRSS1	ALB	String、Reactome、OPHID、IntAct					OGDH
PRSS3	ALB	String、Reactome、OPHID、IntAct					GNMT
EGFR	ALCAM	Reactome、OPHID、IntAct、HPRD					ALAS1
ICAM1	ALCAM	String、Reactome					GCAT
GOT1	ALDH18A1	Reactome					GLDC
GOT2	ALDH18A1	String、Reactome					GARS
ADH1A	ALDH1A1	String、Reactome					PDK2
ADH1B	ALDH1A1	String、Reactome					ARNT
ADH1C	ALDH1A1	Reactome					DAP3
ALDH3A1	ALDH1A1	Reactome					TEF
ALDH7A1	ALDH1A1	Reactome					RELA
AKR1B1	ALDH1A1	String、Reactome					SMARCA4
MAOA	ALDH1A1	Reactome					SP1
CYP1A1	ALDH1A1	String、Reactome					HSP90AA1
CYP1A2	ALDH1A1	String、Reactome					AIP
CYP1B1	ALDH1A1	Reactome					NR2F1
CYP2C8	ALDH1A1	String、Reactome					AVEN
CYP2C9	ALDH1A1	String、Reactome					TSPAN13
CYP2C19	ALDH1A1	Reactome					ARNT2
CYP2D6	ALDH1A1	Reactome					PMCH
ABAT	ALDH1A1	String、Reactome					YBX1
GATM	ALDH1A1	Reactome					NCOA7
SHMT1	ALDH1A1	Reactome					NCOR2
SHMT2	ALDH1A1	Reactome					PTPRF
ADH1A	ALDH1A2	String、Reactome					PTGES3
ADH1C	ALDH1A2	Reactome					ARNTL
ALDH3A1	ALDH1A2	Reactome					NRIP1
ALDH3A2	ALDH1A2	Reactome					PPIF
ALDH7A1	ALDH1A2	Reactome					CYP2F1
AKR1B1	ALDH1A2	String、Reactome					NQO2
MAOA	ALDH1A2	Reactome					NEDD8
CYP1A1	ALDH1A2	String、Reactome					SIM2
CYP1A2	ALDH1A2	String、Reactome					GTF2F2
CYP1B1	ALDH1A2	Reactome					NR1I3
CYP2C8	ALDH1A2	String、Reactome					EPHX2
CYP2C9	ALDH1A2	String、Reactome					MDK
CYP2C19	ALDH1A2	Reactome					LALBA
CYP2D6	ALDH1A2	Reactome					AOC2
ABAT	ALDH1A2	String、Reactome					GALT
GATM	ALDH1A2	Reactome					AOC3
SHMT1	ALDH1A2	Reactome					PTN
SHMT2	ALDH1A2	Reactome					ACAA2
RXRA	ALDH1A2	Reactome					PANK2
ABCG1	ALDH1A3	Reactome					GALE
ADH1A	ALDH1A3	String、Reactome					EPHX1
ALDH1A1	ALDH1A3	Reactome					ACOT11
MAOA	ALDH1A3	String、Reactome					RAB40C
CYP2C8	ALDH1A3	Reactome					HNF4G
ADH1A	ALDH1B1	String、Reactome					HSD11B2
ALDH3A1	ALDH1B1	Reactome					UGT2B28
ALDH7A1	ALDH1B1	Reactome					ZHX1
AKR1B1	ALDH1B1	String、Reactome					AKR1C1
MAOA	ALDH1B1	String、Reactome					RIF1
CYP1A1	ALDH1B1	Reactome					UBE2W
CYP1A2	ALDH1B1	Reactome					AKR1C2
CYP1B1	ALDH1B1	Reactome					ACIN1
CYP2C8	ALDH1B1	Reactome					MAGEA11
CYP2C9	ALDH1B1	Reactome					PTGES
CYP2C19	ALDH1B1	Reactome					PGF
CYP2D6	ALDH1B1	Reactome					MXD1
ABAT	ALDH1B1	String、Reactome					TOPBP1
GATM	ALDH1B1	String、Reactome					STAT5A
SHMT1	ALDH1B1	Reactome					NCF4
SHMT2	ALDH1B1	Reactome					SLC2A4
ADH1C	ALDH2	Reactome					RPS6
ALDH3A1	ALDH2	Reactome					PDPK1
ALDH7A1	ALDH2	Reactome					FOXO3
AKR1B1	ALDH2	String、Reactome					RPS6KB1
CYP2C8	ALDH2	Reactome					MAP2K7
SHMT1	ALDH2	Reactome					ANXA6
SHMT2	ALDH2	Reactome					LIMK1
GSTP1	ALDH2	Reactome					NCOA4
NQO1	ALDH2	Reactome					VAV2
CYP1A1	ALDH3A1	String、Reactome					YES1
ALDH3A1	ALDH3A2	Reactome					TCL1B
CCR3	ALDH3A2	Reactome					IRS2
CYP1A1	ALDH3A2	Reactome					TSC2
CYP2C8	ALDH3A2	Reactome					MDM2
CYP2C9	ALDH3A2	Reactome					MAP2K6
SHMT2	ALDH3A2	Reactome					AKT2
ADH1A	ALDH3B1	Reactome					NOX1
ADH1C	ALDH3B1	Reactome					COMMD1
ALDH3A1	ALDH3B1	Reactome					CRK
MAOA	ALDH3B1	Reactome					DNAJB1
PKM	ALDH3B1	Reactome、OPHID					PARD6A
ADH1A	ALDH3B2	String、Reactome					YWHAB
ADH1C	ALDH3B2	Reactome					KIFAP3
ALDH1A1	ALDH3B2	Reactome					TNK2
ALDH3A2	ALDH3B2	Reactome					MAP3K1
ALDH2	ALDH3B2	Reactome					WASF3
MAOA	ALDH3B2	String、Reactome					BIRC2
HTR2B	ALDH4A1	Reactome					NR4A1
GOT1	ALDH4A1	String、Reactome					BPGM
GOT2	ALDH4A1	String、Reactome					EPS8
ALDH1A1	ALDH4A1	Reactome					FOXO4
ALDH3A1	ALDH4A1	Reactome					APOH
ALDH3A2	ALDH4A1	String、Reactome					TSC1
ALDH2	ALDH4A1	Reactome					PI3
ATP5G2	ALDH4A1	Reactome					SOD3
ME2	ALDH4A1	Reactome					PEA15
OAT	ALDH4A1	String、Reactome					TRIB3
PDE10A	ALDH4A1	Reactome					IQGAP1
ALDH1A1	ALDH5A1	Reactome					RPS6KB2
ALDH3A1	ALDH5A1	Reactome					NFKB1
ALDH2	ALDH5A1	Reactome					AHSG
ABAT	ALDH5A1	String、Reactome、OPHID、HPRD					FOXO1
ALDH3A1	ALDH6A1	Reactome					DOCK2
ALDH7A1	ALDH6A1	String、Reactome					CDH5
DHCR24	ALDH6A1	Reactome					MAPK8IP1
ALDH3A2	ALDH7A1	Reactome					PIK3C2B
CYP1A1	ALDH7A1	Reactome					MSN
CYP2C8	ALDH7A1	Reactome					RHOB
CYP2C9	ALDH7A1	Reactome					GIT1
SHMT2	ALDH7A1	Reactome					RHOA
ADH1A	ALDH9A1	String、Reactome					IKBKB
ADH1C	ALDH9A1	Reactome					MAPKAP1
ALDH3A1	ALDH9A1	Reactome					TRAT1
ALDH7A1	ALDH9A1	Reactome					SERTAD4
AKR1B1	ALDH9A1	String、Reactome					NCF2
MAOA	ALDH9A1	String、Reactome					GIT2
CYP1A1	ALDH9A1	Reactome					RAC1
CYP1A2	ALDH9A1	Reactome					PAK6
CYP1B1	ALDH9A1	Reactome					CTLA4
CYP2C8	ALDH9A1	Reactome					EIF4EBP1
CYP2C9	ALDH9A1	Reactome					SETDB1
CYP2C19	ALDH9A1	Reactome					AKT1S1
CYP2D6	ALDH9A1	Reactome					RAP1A
ABAT	ALDH9A1	String、Reactome					PKN2
GATM	ALDH9A1	String、Reactome					PEBP4
SHMT1	ALDH9A1	Reactome					CNTNAP1
SHMT2	ALDH9A1	Reactome					IKBKG
ESR1	ALDOA	String、Reactome					LYN
HIF1A	ALDOA	String、Reactome、OPHID					CDC37
HSP90AB1	ALDOA	Reactome、OPHID、IntAct、MINT					PLEK
PKM	ALDOA	String、Reactome					RAB5A
GOT2	ALDOC	Reactome					SHC1
CHEK1	ALG6	Reactome					PHLPP1
CHEK1	ALG8	Reactome					GRB10
PRKACA	ALMS1	String、Reactome					ELMO1
TUBA1A	ALMS1	String、Reactome					GSK3A
TUBA4A	ALMS1	String、Reactome					CYBA
TUBB	ALMS1	String、Reactome					ARHGEF6
PLA2G1B	ALOX12	String、Reactome					CREB1
PLA2G2A	ALOX12	String、Reactome、OPHID、IntAct、HPRD、MINT					ALYREF
DHCR24	ALOX12B	Reactome					KRT10
ALOX5	ALOX15	String、Reactome					DOCK1
PLA2G1B	ALOX15	String、Reactome					MCF2
PLA2G2A	ALOX15	String、Reactome					SH3RF1
PTGS1	ALOX15	String、Reactome					ARFIP2
PTGS2	ALOX15	String、Reactome					PIK3CB
ALOX5	ALOX15B	String、Reactome					MLST8
PLA2G2A	ALOX15B	String、Reactome					PPP2R1A
PTGS1	ALOX15B	String、Reactome					FGD1
PTGS2	ALOX15B	String、Reactome					IGF1R
LTA4H	ALOX5	String、Reactome					CD28
DHCR24	ALOXE3	Reactome					PAK3
PON1	ALPI	Reactome					APPL1
PON2	ALPI	Reactome					IMPDH2
PON1	ALPL	Reactome					MAP3K14
PON2	ALPL	Reactome					RRS1
HTR2B	ALPP	Reactome					TCL1A
HTR2C	ALPP	Reactome					PRKCQ
ADH1A	ALPP	Reactome					MAP3K8
ADH1C	ALPP	Reactome					CAV1
ALDH3A2	ALPP	Reactome					NCKAP1
ALDH7A1	ALPP	Reactome					VAV1
CHEK1	ALPP	Reactome					SGK1
CPT1A	ALPP	Reactome					IQGAP2
PRKCD	ALPP	Reactome					TIAM1
PKM	ALPP	String、Reactome					STK4
PON1	ALPP	Reactome					CD80
PON2	ALPP	Reactome					PIK3R2
STAT3	ALPP	Reactome					SH3BP1
PON1	ALPPL2	Reactome					MAP2K3
PON2	ALPPL2	Reactome					SORBS2
CASP10	ALS2	Reactome					PIKFYVE
SOD1	ALS2	String、Reactome、OPHID					WAS
AKT1	ALYREF	String、Reactome、OPHID、IntAct、DIP					MAP3K10
ATP5G2	AMACR	Reactome、OPHID					SLC2A4RG
IDH3G	AMACR	Reactome					PRKCZ
PLAU	AMBP	Reactome					NCF1
FGA	AMELY	String、Reactome					ARHGAP1
ODC1	AMER1	Reactome					RICTOR
TARS	AMER1	Reactome					LRPAP1
EGFR	AMH	String、Reactome、OPHID、HPRD					RHOG
ITGB2	AMICA1	String、Reactome					CHUK
APOA1	AMN	String、Reactome					PI4K2B
CPT2	AMPD1	Reactome					ASXL1
PDE10A	AMPD1	String、Reactome					MAP3K11
PDE3A	AMPD1	String、Reactome					EIF4E
PDE4B	AMPD1	String、Reactome					RAC2
PDE10A	AMPD2	String、Reactome					THEM4
PDE3A	AMPD2	String、Reactome					ARHGEF7
PDE4B	AMPD2	String、Reactome					RALBP1
PDE10A	AMPD3	String、Reactome					RAF1
PDE3A	AMPD3	String、Reactome					CYBB
PDE4B	AMPD3	String、Reactome					PAK4
SHMT1	AMT	String、Reactome、OPHID					MBTPS1
SHMT2	AMT	String、Reactome、OPHID					SGK3
TYMS	AMT	String、Reactome					PABPC4
ANAPC2	ANAPC1	String、Reactome、OPHID、IntAct					PPP2CA
CDK2	ANAPC1	String、Reactome					WASL
ANAPC2	ANAPC10	String、Reactome、OPHID、IntAct					PPL
CDK2	ANAPC10	String、Reactome					BAD
ANAPC2	ANAPC11	String、Reactome、OPHID、IntAct、HPRD					PTEN
CDK2	ANAPC11	String、Reactome					MYO9B
CDK2	ANAPC2	String、Reactome					LCK
ANAPC2	ANAPC4	String、Reactome、OPHID、IntAct、DIP					CBL
CDK2	ANAPC4	String、Reactome					SLC27A2
ANAPC2	ANAPC5	String、Reactome、OPHID、IntAct					CYP2J2
CDK2	ANAPC5	String、Reactome					CYP3A43
ANAPC2	ANAPC7	String、Reactome、OPHID、IntAct、HPRD					WNT10B
CDK2	ANAPC7	String、Reactome					HIBADH
REN	ANG	String、Reactome					BBOX1
HIF1A	ANGPT1	String、Reactome					CYP3A5
VEGFA	ANGPT1	String、Reactome					CYP4B1
FLT1	ANGPT1	String、Reactome					UBE3A
KDR	ANGPT1	String、Reactome					IRX3
VEGFA	ANGPT2	String、Reactome、IntAct					CYP2C18
FLT1	ANGPT2	String、Reactome					CYP4F8
KDR	ANGPT2	String、Reactome					CYP4F11
HIF1A	ANGPT4	Reactome					AZU1
ITGB3	ANGPTL3	String、Reactome、OPHID、HPRD					ALDH5A1
KCNH2	ANK2	String、Reactome					UPB1
KCNQ1	ANK2	String、Reactome					ACSS2
SCN5A	ANK2	String、Reactome					NEDD4
MAP4	ANP32A	String、Reactome					FZD5
GOT1	ANPEP	String、Reactome					ADH4
GOT2	ANPEP	String、Reactome					FZD1
CD19	ANPEP	String、Reactome					KRT12
CD86	ANPEP	String、Reactome					BIRC3
SHMT1	ANPEP	Reactome					AQP5
SHMT2	ANPEP	Reactome					CTSV
ICAM1	ANPEP	String、Reactome					HIC1
ITGB3	ANPEP	String、Reactome					ALDH6A1
KIT	ANPEP	String、Reactome					ZNF18
MPO	ANPEP	String、Reactome					OSBP
CTGF	ANTXR2	Reactome					VPS35
EGFR	ANXA1	String、Reactome、OPHID、IntAct、HPRD、MINT					ADH6
PLA2G1B	ANXA1	String、Reactome					ARSE
CPB1	ANXA2	Reactome					CRISP1
SRC	ANXA2	String、Reactome、OPHID、HPRD					HDAC11
PLAT	ANXA2	String、Reactome、OPHID、HPRD					ACTG2
BCL2	ANXA5	String、Reactome					HMGCL
CASP3	ANXA5	String、Reactome					EMX1
CASP8	ANXA5	String、Reactome					ATP7A
CASP9	ANXA5	String、Reactome					MOAP1
MCL1	ANXA5	String、Reactome					GCDH
TP53	ANXA5	String、Reactome					TAF4
KDR	ANXA5	String、Reactome、OPHID、HPRD					TMED7
AKT1	ANXA6	Reactome					MKL2
CD86	ANXA6	Reactome					PSMB5
HSPA5	ANXA6	Reactome					CHN1
IL2	ANXA6	Reactome					EBPL
IL4	ANXA6	Reactome					SLC12A5
IL6	ANXA6	Reactome					C1QTNF2
IRS1	ANXA6	Reactome					MRGBP
MAPK1	ANXA6	Reactome					NRIP3
MAPK3	ANXA6	Reactome					NPHP1
AKR1B10	AOC2	Reactome					CPNE3
ALDH1A1	AOC2	String、Reactome					TRIM7
ALDH3A1	AOC2	String、Reactome					CTTN
ALDH3A2	AOC2	String、Reactome					IBSP
ALDH7A1	AOC2	String、Reactome					ULK1
ALDH2	AOC2	String、Reactome					HNRNPA0
AKR1B1	AOC2	Reactome					MPHOSPH6
HDC	AOC2	String、Reactome					HUNK
ODC1	AOC2	Reactome					USP50
CROT	AOC2	Reactome					NKRF
TYR	AOC2	Reactome					PDE6G
AKR1B10	AOC3	Reactome					PCF11
ALDH1A1	AOC3	String、Reactome					NDRG2
ALDH3A1	AOC3	String、Reactome					WRB
ALDH3A2	AOC3	String、Reactome					TMEM33
ALDH7A1	AOC3	String、Reactome					VAPA
ALDH2	AOC3	String、Reactome					TACR2
AKR1B1	AOC3	Reactome					SNPH
HDC	AOC3	String、Reactome					STAG1
ODC1	AOC3	Reactome					MYH3
ICAM1	AOC3	Reactome					NCSTN
CROT	AOC3	Reactome					GOLGA2
RYR2	AOC3	Reactome					PRKAB2
TYR	AOC3	Reactome					MME
VCAM1	AOC3	Reactome					TCF7L2
ATM	AP1B1	String、Reactome、OPHID、HPRD					NFYA
JUN	AP1G1	Reactome、OPHID					SDHD
LDLR	AP1M2	String、Reactome、OPHID、HPRD					LGI1
ADRB1	AP1S2	Reactome					CTBP1
JUN	AP1S2	Reactome					NFX1
DPYS	AP2A1	Reactome					SMCP
EGFR	AP2A1	String、Reactome、OPHID、IntAct					RECQL5
EGF	AP2A1	String、Reactome					PAPSS1
GABRA1	AP2A1	Reactome					COG7
GABRA6	AP2A1	Reactome					FZD6
GLRA1	AP2A1	Reactome					PCDHGB5
GRIA2	AP2A1	String、Reactome					OSTC
HSPA5	AP2A1	Reactome					DDX41
RYR1	AP2A1	Reactome					FIGF
EGFR	AP2A2	String、Reactome、OPHID、IntAct					PSEN1
EGF	AP2A2	String、Reactome					SNTB2
GABRA4	AP2A2	Reactome					MCF2L
GRIA2	AP2A2	Reactome					PRKD2
KCNK7	AP2A2	Reactome					KLKB1
ACLY	AP2B1	Reactome					MYO5C
ATM	AP2B1	String、Reactome、OPHID、HPRD					KLC2
EGFR	AP2B1	String、Reactome、OPHID、IntAct					SAMD10
EGF	AP2B1	String、Reactome					SPRR3
GRIA2	AP2B1	Reactome					PREP
TOP2A	AP2B1	Reactome					TCOF1
ADRA1B	AP2M1	Reactome、OPHID、HPRD					SS18
EGFR	AP2M1	String、Reactome、OPHID、IntAct					NVL
EGF	AP2M1	String、Reactome					TFAP2B
GRIA2	AP2M1	Reactome、OPHID					CSRP2BP
PKM	AP2M1	Reactome、OPHID					ABCC13
EGFR	AP2S1	String、Reactome、OPHID、IntAct					WSB2
EGF	AP2S1	String、Reactome					WDR46
GRIA2	AP2S1	Reactome					PDHX
ATM	AP3B1	String、Reactome、OPHID					DLD
CDK2	AP3B1	Reactome					HSPD1
CHEK1	AP3B1	Reactome					NUDT1
MAP4	AP3B1	Reactome					C14orf1
IRS1	AP3S1	Reactome、OPHID、HPRD					EIF6
CROT	AP3S1	Reactome					FHIT
POMC	AP4B1	Reactome					FAM45A
SRC	AP4B1	Reactome					CYP2A7
HTR2C	AP4E1	Reactome					HSPE1
CPT1A	AP4E1	Reactome					GSTT1
UGT2B17	AP4E1	Reactome					RPL6
OPRM1	AP4M1	Reactome					OGG1
CASP3	APAF1	String、Reactome、OPHID、IntAct、HPRD、MINT					IGSF21
CASP8	APAF1	String、Reactome、OPHID、HPRD					UNC119
CASP9	APAF1	String、Reactome、OPHID、IntAct、HPRD、MINT、DIP					XRCC1
CFLAR	APAF1	String、Reactome					ITGB3BP
CTNNB1	APAF1	Reactome					CCL18
CYCS	APAF1	String、Reactome、OPHID、IntAct、HPRD					GLA
HSPA4	APAF1	String、Reactome、OPHID					AKR7A2
MCL1	APAF1	String、Reactome					CTSH
TP53	APAF1	String、Reactome					GALK2
SLC6A3	APAF1	Reactome					STX6
MAPT	APAF1	Reactome					DSP
HTR2C	APBA1	Reactome、OPHID、HPRD					EDEM1
CACNA1G	APBA1	String、Reactome					CSMD1
CACNA1G	APBA2	String、Reactome					DYNLL2
CHEK1	APBA2	Reactome					TRAF6
EGFR	APBA3	String、Reactome、OPHID、IntAct、MINT					FBXO28
EGFR	APBB1	Reactome、OPHID、IntAct、MINT					LCT
FGA	APBB1IP	String、Reactome					SGTB
FGB	APBB1IP	String、Reactome					SMAD1
FGG	APBB1IP	String、Reactome					ZNF253
ITGB3	APBB1IP	String、Reactome					GALK1
PTPN1	APBB1IP	String、Reactome					SORD
SRC	APBB1IP	Reactome					PAX7
CASP3	APC	String、Reactome					SI
CASP9	APC	Reactome					SEC13
CCND1	APC	Reactome、OPHID					ANAPC10
CTNNB1	APC	String、Reactome、OPHID、IntAct、HPRD、MINT、DIP					CDC27
CYCS	APC	Reactome					UBE2C
GSK3B	APC	String、Reactome、OPHID、IntAct、HPRD					CDC26
NR3C2	APC	Reactome					MNAT1
TP53	APC	String、Reactome、OPHID					ANAPC7
CD86	APCS	Reactome					PLK1
ICAM1	APCS	Reactome					FZR1
IL4	APCS	Reactome					CCNH
PRKCD	APEH	Reactome					PTTG1
STAT3	APEH	Reactome					MED19
HIF1A	APEX1	String、Reactome、OPHID、HPRD					BUB1B
MBD4	APEX1	String、Reactome					CDC23
TP53	APEX1	String、Reactome、OPHID、HPRD					CDC20
TDG	APEX1	String、Reactome					ANAPC4
XPO1	APITD1	String、Reactome					CDC25C
HTR1A	APLN	String、Reactome					CDC25B
HTR1B	APLN	String、Reactome					MAGEB2
HTR1D	APLN	String、Reactome					NEK2
HTR1E	APLN	String、Reactome					ANAPC5
HTR1F	APLN	String、Reactome					ANAPC11
ADORA1	APLN	String、Reactome					MCFD2
CHRM2	APLN	String、Reactome					AURKB
CHRM4	APLN	String、Reactome					PSTPIP1
ADRA2A	APLN	String、Reactome					UBE2E1
ADRA2B	APLN	String、Reactome					STAM
ADRA2C	APLN	String、Reactome					MAD2L1
CCR3	APLN	String、Reactome					USP7
CNR2	APLN	String、Reactome					UBE2D1
POMC	APLN	String、Reactome					BUB3
DRD2	APLN	String、Reactome					CKS2
DRD3	APLN	String、Reactome					CDC16
HRH3	APLN	String、Reactome					CCNB1
HRH4	APLN	String、Reactome					ANAPC1
OPRD1	APLN	String、Reactome					CDK7
OPRM1	APLN	String、Reactome					LYAR
SST	APLN	String、Reactome					FHL2
HTR1A	APLNR	String、Reactome					GTF2H1
HTR1B	APLNR	String、Reactome					RUVBL1
HTR1D	APLNR	String、Reactome					CASP7
HTR1E	APLNR	String、Reactome					IDE
HTR1F	APLNR	String、Reactome					NSD1
ADORA1	APLNR	String、Reactome					ATN1
CHRM2	APLNR	String、Reactome					GTF2F1
CHRM4	APLNR	String、Reactome					NCOA3
ADRA2A	APLNR	String、Reactome					NCOR1
ADRA2B	APLNR	String、Reactome					PA2G4
ADRA2C	APLNR	String、Reactome					RANBP9
CCR3	APLNR	String、Reactome					RAC3
CNR2	APLNR	String、Reactome					COX5B
POMC	APLNR	String、Reactome					SVIL
DRD1	APLNR	Reactome					WHSC1
DRD2	APLNR	String、Reactome					HIPK3
DRD3	APLNR	String、Reactome					ADAM10
HRH3	APLNR	String、Reactome					UBE2I
HRH4	APLNR	String、Reactome					CREBBP
OPRD1	APLNR	String、Reactome					GAPDH
OPRM1	APLNR	String、Reactome					POU2F1
PTGIR	APLNR	Reactome					HDAC1
SST	APLNR	String、Reactome					TSG101
ABCG1	APOA1	String、Reactome					RCHY1
APOB	APOA1	String、Reactome、OPHID、HPRD					XCL1
APOE	APOA1	String、Reactome、OPHID					UXT
ATP5B	APOA1	String、Reactome、OPHID、HPRD					DAXX
CYP7A1	APOA1	String、Reactome					GSN
FGA	APOA1	String、Reactome、OPHID、IntAct					ACTB
HBA1	APOA1	Reactome					TRIM24
IGHG1	APOA1	Reactome、OPHID、IntAct					SPDEF
LCAT	APOA1	String、Reactome、OPHID、IntAct、HPRD、DIP					SLC25A4
P4HB	APOA1	String、Reactome					BAG1
PON1	APOA1	String、Reactome、OPHID、HPRD					KAT5
APOA1	APOA2	String、Reactome、OPHID					JMJD1C
APOB	APOA2	String、Reactome、IntAct					AES
APOE	APOA2	String、Reactome、OPHID、IntAct					NONO
LCAT	APOA2	String、Reactome、OPHID					IFI16
P4HB	APOA2	String、Reactome					FLNA
SREBF2	APOA2	Reactome					NCOA6
APOA1	APOA4	String、Reactome					PRDX1
APOB	APOA4	String、Reactome					TMF1
APOE	APOA4	String、Reactome					CTDSP2
CYP7A1	APOA4	Reactome					SRY
P4HB	APOA4	String、Reactome					LIPE
CYP7A1	APOB	String、Reactome					MED1
APOB	APOBEC1	String、Reactome					PARK7
PRKACA	APOBEC3G	Reactome、OPHID、IntAct、DIP					MYBBP1A
APOA1	APOC1	String、Reactome、OPHID、IntAct					TGFB1I1
APOE	APOC1	String、Reactome					TCF4
COL1A1	APOC1	Reactome					CCNE1
IGHG1	APOC1	Reactome、OPHID、IntAct					NR2C2
APOA1	APOC2	String、Reactome					RNF4
APOB	APOC2	String、Reactome、IntAct					PIAS4
APOE	APOC2	String、Reactome、OPHID、IntAct					CASP1
APOA1	APOC3	String、Reactome、OPHID、IntAct					AANAT
APOB	APOC3	String、Reactome					COQ6
APOE	APOC3	String、Reactome					INMT
CYP7A1	APOC3	String、Reactome					PRMT1
FGB	APOC3	String、Reactome					PRMT2
ITGB3	APOC3	Reactome					NDP
SELE	APOC3	Reactome					LCMT1
PON1	APOC3	String、Reactome					SAT1
SST	APOC3	Reactome					SLC22A2
APOB	APOD	String、Reactome					NDRG1
APOE	APOD	String、Reactome					PRMT6
ITGB2	APOD	Reactome					HNMT
LCAT	APOD	String、Reactome					FAM169A
APOB	APOE	String、Reactome、IntAct					LECT1
CYP7A1	APOE	String、Reactome					ROBO3
APOA1	APOF	String、Reactome、OPHID、HPRD					NR2F2
AKT1	APOH	Reactome、OPHID、IntAct					RRP1B
APOE	APOH	String、Reactome					IGHM
TP53	APOH	Reactome、OPHID、IntAct					APOL1
APOA1	APOL1	String、Reactome、OPHID、HPRD					JPH3
ACHE	APP	String、Reactome、OPHID、HPRD、DIP					CLU
CHRNA7	APP	String、Reactome、OPHID、IntAct、HPRD					SERTAD3
APOA1	APP	String、Reactome、OPHID、IntAct					APOC3
APOE	APP	String、Reactome、OPHID、IntAct、HPRD、MINT、DIP					SMPDL3A
BACE1	APP	String、Reactome、OPHID、IntAct、HPRD					ACVR2B
CASP8	APP	String、Reactome、OPHID、HPRD					TXNDC2
CTSD	APP	String、Reactome、OPHID、IntAct、HPRD、MINT					APOA4
CTRB1	APP	Reactome、OPHID					C1QA
GSK3B	APP	String、Reactome、OPHID、HPRD					SAFB2
MAPT	APP	String、Reactome、OPHID、IntAct					HINT1
TUBB	APP	Reactome、OPHID、IntAct					KIAA0754
PRSS1	APP	Reactome、OPHID					KRT1
PRSS3	APP	String、Reactome、OPHID、HPRD					LBP
AKT1	APPL1	String、Reactome、OPHID、IntAct、HPRD					AMN
EGFR	APPL1	Reactome、OPHID、IntAct、MINT					CTSL
CTRB1	APRT	String、Reactome					CLEC4G
PDE10A	APRT	String、Reactome					ABCA7
PDE3A	APRT	String、Reactome					C1QC
PDE4B	APRT	String、Reactome					IGKC
TYMP	APRT	Reactome					LIPH
ALDH3A1	AQP5	Reactome					SCARB1
CASP8	AR	String、Reactome、OPHID、IntAct、HPRD、MINT					CETP
ESR1	AR	String、Reactome、OPHID、HPRD					TNFRSF10C
NR3C1	AR	String、Reactome、OPHID、HPRD					TNS3
HIF1A	AR	String、Reactome、OPHID、IntAct、HPRD					IGHA1
JUN	AR	String、Reactome、OPHID、HPRD、DIP					TOMM20
TP53	AR	String、Reactome、OPHID、IntAct、MINT					APOC2
STAT3	AR	String、Reactome、OPHID、HPRD					KRT9
ASS1	ARAF	Reactome、OPHID、IntAct、HPRD					SETX
PKM	ARAF	String、Reactome、OPHID、IntAct					FAM83C
NAMPT	ARCN1	Reactome					PTPN5
EGFR	AREG	String、Reactome、OPHID、HPRD、DIP					MOCOS
EGF	AREG	String、Reactome					MAP7D1
ESR2	AREG	Reactome					HPR
CHRM3	ARF1	Reactome、OPHID、HPRD					TF
POMC	ARF1	Reactome					COG2
KCNK7	ARF1	Reactome					TTR
PKM	ARF1	Reactome					KRT16
SST	ARF1	Reactome					CUBN
EGFR	ARF4	String、Reactome、OPHID、HPRD					ERVK-10
ACLY	ARF6	Reactome、OPHID、IntAct					APOC1
CHRM3	ARF6	Reactome、OPHID、HPRD					SDC1
AKT1	ARF6	String、Reactome					PCMT1
CS	ARF6	Reactome、OPHID、IntAct					QDPR
MAPK10	ARF6	Reactome					SPEF2
OAT	ARF6	Reactome、OPHID、IntAct					APOF
NPEPPS	ARF6	Reactome、OPHID、IntAct					APOA2
TARS	ARF6	Reactome、OPHID、IntAct					FN1
HTR2C	ARFGAP1	Reactome					ABCA6
CHEK1	ARFGAP1	Reactome					HSPG2
PRKCD	ARFGAP1	Reactome					PLTP
CROT	ARFGAP1	Reactome					LPL
HTR2C	ARFGAP3	Reactome					MTTP
ADH1A	ARFGAP3	Reactome					CP
AKR1B10	ARFGAP3	Reactome					LRP2
ALDH7A1	ARFGAP3	Reactome					PPIB
PKM	ARFGAP3	Reactome					CANX
UGT2B17	ARFGAP3	Reactome					APOD
AKT1	ARFIP2	String、Reactome、OPHID					APOBEC1
POR	ARFIP2	Reactome					SEC61B
ODC1	ARG1	String、Reactome					PDIA4
GATM	ARG1	String、Reactome					HSP90B1
NOS1	ARG1	String、Reactome、OPHID、HPRD					OLR1
NOS3	ARG1	String、Reactome					LRP8
OAT	ARG1	String、Reactome					CNTF
ODC1	ARG2	String、Reactome					VLDLR
GATM	ARG2	String、Reactome					CTSB
NOS1	ARG2	String、Reactome、OPHID					CYP46A1
NOS3	ARG2	String、Reactome					SDC2
OAT	ARG2	String、Reactome					FABP2
AKT1	ARHGAP1	String、Reactome					PSEN2
NR3C1	ARHGAP1	Reactome					MTHFR
NR3C2	ARHGAP1	Reactome					METAP2
RHO	ARHGAP1	Reactome					POLE3
SRC	ARHGAP1	String、Reactome、OPHID、HPRD					LRP1
STAT3	ARHGAP1	Reactome					A2M
NR3C1	ARHGAP6	Reactome					SERPINA3
NR3C1	ARHGAP8	Reactome					NEFM
HTR1A	ARHGEF1	Reactome					CRYBA4
HTR1B	ARHGEF1	Reactome					IGF2R
HTR1D	ARHGEF1	Reactome					ELAVL3
HTR1E	ARHGEF1	Reactome					HGD
HTR1F	ARHGEF1	Reactome					TGM2
ADORA1	ARHGEF1	Reactome					GLS2
CHRM2	ARHGEF1	Reactome					UGT8
CHRM4	ARHGEF1	Reactome					PPA1
ADRA2A	ARHGEF1	Reactome					KPNA6
ADRA2B	ARHGEF1	Reactome					ARAF
ADRA2C	ARHGEF1	Reactome					ASL
CCR3	ARHGEF1	Reactome					CDR2
CNR2	ARHGEF1	Reactome					OTC
POMC	ARHGEF1	Reactome					CPS1
DRD2	ARHGEF1	Reactome					ELN
DRD3	ARHGEF1	Reactome					ASCC2
HRH3	ARHGEF1	Reactome					AKTIP
HRH4	ARHGEF1	Reactome					MYC
OPRD1	ARHGEF1	Reactome					TOR1A
OPRM1	ARHGEF1	Reactome					RPL18A
SST	ARHGEF1	Reactome					RPS16
TBXA2R	ARHGEF1	String、Reactome					CDC5L
HTR1A	ARHGEF12	Reactome					EEF1G
HTR1B	ARHGEF12	Reactome					SGCG
HTR1D	ARHGEF12	Reactome					JAG1
HTR1E	ARHGEF12	Reactome					PDP1
HTR1F	ARHGEF12	Reactome					ADSSL1
ADORA1	ARHGEF12	Reactome					RPS3
CHRM2	ARHGEF12	Reactome					RPS25
CHRM4	ARHGEF12	Reactome					MEF2A
ADRA2A	ARHGEF12	Reactome					TUBGCP2
ADRA2B	ARHGEF12	Reactome					ATP5D
ADRA2C	ARHGEF12	Reactome					AMACR
CCR3	ARHGEF12	Reactome					NTAN1
CNR2	ARHGEF12	Reactome					CD3E
POMC	ARHGEF12	Reactome					RPS28
DRD2	ARHGEF12	Reactome					ATP5O
DRD3	ARHGEF12	Reactome					ATP5H
HRH3	ARHGEF12	Reactome					ATP6V1G1
HRH4	ARHGEF12	Reactome					DPF2
OPRD1	ARHGEF12	Reactome					ATP6V1B2
OPRM1	ARHGEF12	Reactome					RSU1
SST	ARHGEF12	Reactome					NDUFAB1
TBXA2R	ARHGEF12	String、Reactome					SLC7A4
PRKCD	ARHGEF2	Reactome					ATP5C1
CTNNB1	ARHGEF4	Reactome					SUCLG1
AKT1	ARHGEF6	Reactome、OPHID					HSPB1
AKT1	ARHGEF7	String、Reactome、OPHID					MRPL49
EGFR	ARHGEF7	String、Reactome、OPHID、IntAct					UQCRFS1
EGF	ARHGEF7	String、Reactome					PPP2R5D
RB1	ARID4A	String、Reactome、OPHID、HPRD					NPR2
PRKACA	ARIH1	Reactome					COX6A1
KCNK7	ARIH1	Reactome					ATP5F1
SCN5A	ARIH1	Reactome					EXOC5
TP53	ARIH2	String、Reactome、OPHID、IntAct、HPRD、MINT					EEF1E1
ADH1C	ARL2	Reactome					SMC1A
CHEK1	ARL3	Reactome					TLK1
TP53	ARL3	Reactome、OPHID、IntAct、HPRD					FANCI
CASP9	ARL6IP1	Reactome					WEE1
SLC1A1	ARL6IP5	String、Reactome、OPHID、HPRD					RPA1
AHR	ARNT	String、Reactome、OPHID、IntAct、HPRD					UPF1
CYP1A1	ARNT	String、Reactome					RPA2
CYP1A2	ARNT	String、Reactome					TRRAP
CYP1B1	ARNT	String、Reactome					NBN
HIF1A	ARNT	String、Reactome、OPHID、IntAct、HPRD、DIP					UCN
JUN	ARNT	String、Reactome					TELO2
NCOA1	ARNT	String、Reactome、OPHID、HPRD					TERF1
NCOA2	ARNT	Reactome、OPHID、HPRD					PMAIP1
NOS3	ARNT	String、Reactome					WRN
AHR	ARNT2	String、Reactome、OPHID					RAD17
HIF1A	ARNT2	String、Reactome、OPHID、HPRD					PPP1CA
OPRM1	ARNT2	Reactome					RAD50
AHR	ARNTL	String、Reactome、OPHID、HPRD					H2AFX
HIF1A	ARNTL	String、Reactome、OPHID、HPRD					ATMIN
NFS1	ARNTL	Reactome					MSH6
CCND1	ARPC1A	Reactome					PRKDC
GRIN2A	ARPC1A	Reactome					AP1B1
GRIN1	ARPC1B	Reactome					BLM
ADORA2A	ARPC2	Reactome					NABP2
POMC	ARPC2	Reactome					RFWD2
LTA4H	ARPC3	Reactome、OPHID、IntAct、HPRD					RAD51
HMGCR	ARPC5	Reactome					NFKBIA
ACACA	ARRB1	Reactome、OPHID、IntAct					RFC1
ACLY	ARRB1	Reactome					MSH2
ADRB1	ARRB1	String、Reactome、OPHID、IntAct、HPRD、DIP					MDC1
ATP5B	ARRB1	Reactome、OPHID、IntAct					AP3B1
CALM1	ARRB1	Reactome					MRE11A
HSPA5	ARRB1	Reactome、OPHID、IntAct					PEX5
HCK	ARRB1	String、Reactome、OPHID、HPRD					ATCAY
PKM	ARRB1	Reactome、OPHID、IntAct					DAB2
MAPK10	ARRB1	String、Reactome、OPHID、IntAct、MINT					MLH1
NFE2L2	ARRB1	Reactome、OPHID					FANCD2
OPRD1	ARRB1	String、Reactome、OPHID、HPRD					ABL1
P4HB	ARRB1	Reactome、OPHID、IntAct					SLC25A3
SRC	ARRB1	String、Reactome、OPHID、IntAct、DIP					TP53BP1
TUBA1C	ARRB1	Reactome、OPHID、IntAct					AATF
TUBA3C	ARRB1	Reactome					RAD52
TUBA4A	ARRB1	Reactome、OPHID、IntAct					STX1A
TUBB	ARRB1	Reactome、OPHID、IntAct					NDUFA9
TOP2A	ARRB1	Reactome、OPHID					UQCRC2
[truncated: 19,570 more rows]
