# Supplementary material for: Network pharmacology-based strategy to investigate pharmacological mechanisms of Zuojinwan for treatment of gastritis
Source: BMC Complement Altern Med. 2018 Nov 1;18:292. doi: 10.1186/s12906-018-2356-9 (PMC6211468; doi:10.1186/s12906-018-2356-9)
Supplement: Supplementary file 6 — Table S6. Major hubs in the network. (XLSX 14 kb) [file 12906_2018_2356_MOESM6_ESM.xlsx]

## Sheet: Sheet1
Title:Network pharmacology-based strategy to identify key pharmacological pathways of Zuojinwan for treatment of gastritis Authors: Yuanyuan Shi et al.
Table S6 Major hubs in the network
major hubs	degree	betweenness	closeness	coreness
ADCY10	22	0.00432571	0.491597	11		Notes: major hubs colored with green are putative targets of ZJW;major hubs colored with red are known therapeutic targets of gastritis; major hubs colored with black are intrnational human targets
ADCY5	24	0.00958446	0.510917	23
ADCY7	24	0.0100954	0.527027	25
ADCY8	23	0.00604973	0.502146	8
ADH1A	20	0.0077494	0.497872	17
ADH1C	13	0.0049942	0.48954	7
ADORA1	38	0.00681804	0.536697	12
ADORA2A	23	0.00871052	0.497872	17
ADRA2B	40	0.0192102	0.551887	21
ADRB1	24	0.0217515	0.527027	10
ADRB2	21	0.0140048	0.506494	9
AKT1	33	0.0532877	0.576355	19
ALDH2	8	0.00303834	0.438202	15
ALDH3A2	16	0.00537464	0.48954	14
ALDH7A1	14	0.00422622	0.471774	7
AR	14	0.00311216	0.446565	13
BCL2	15	0.00485417	0.444867	14
BDKRB2	18	0.00154138	0.468	12
CALM1	14	0.0147783	0.502146	10
CASP3	21	0.017735	0.513158	14
CASP9	11	0.00247296	0.451737	16
CCL2	9	0.00190146	0.441509	9
CCL28	13	0.000293	0.43985	7
CCR3	48	0.0638195	0.615789	24
CCR9	14	0.00352818	0.464286	16
CD86	13	0.00758462	0.466135	22
CDC25A	14	0.00609825	0.510917	8
CDK2	24	0.0160797	0.497872	6
CHEK1	18	0.00844052	0.4875	19
CHRM2	37	0.00545243	0.531818	10
CNR1	13	0.000332	0.43985	10
CNR2	37	0.00545243	0.531818	15
CROT	17	0.00487379	0.451737	7
CTNNB1	11	0.00508299	0.443182	17
CXCL12	16	0.00372581	0.477551	15
CXCL8	21	0.0163051	0.502146	7
DBT	15	0.00401201	0.497872	7
DRD2	46	0.0354495	0.570732	26
DRD3	42	0.0188693	0.5625	19
DRD4	17	0.00154915	0.462451	14
DRD5	21	0.00405258	0.468	8
EGFR	21	0.0155893	0.48954	6
ESR1	12	0.00275605	0.430147	6
GCG	24	0.00703025	0.473684	9
GNA13	16	0.00595262	0.48954	9
GNAI1	17	0.00555108	0.508696	10
GNAI2	15	0.00765898	0.479508	27
GNAS	17	0.00172222	0.441509	8
GNAT2	14	0.00499798	0.46063	10
GNB1	28	0.0139822	0.546729	9
GRB2	17	0.01849	0.524664	13
GSK3B	9	0.00392575	0.434944	8
GSTM1	5	0.00192494	0.446565	7
HADHA	14	0.00453169	0.497872	12
HCK	7	0.00117685	0.47561	6
HRH1	15	0.00687803	0.466135	15
HRH4	37	0.00545243	0.531818	17
HSP90AA1	12	0.00254409	0.443182	8
HSP90AB1	14	0.00623654	0.462451	8
HSPA5	11	0.00279161	0.423913	9
HTR1D	43	0.0196262	0.585	16
HTR1E	42	0.0112889	0.554502	28
HTR2A	21	0.00448079	0.477551	9
HTR2B	24	0.0136671	0.508696	10
HTR2C	32	0.0287798	0.541667	7
HTR6	21	0.00128495	0.473684	8
HTR7	22	0.00314549	0.502146	16
IFNG	8	0.00162524	0.453488	8
IL1B	8	0.00411959	0.430147	13
IL4	10	0.00195363	0.466135	18
IL6	12	0.00514679	0.46063	14
INS	5	0.00135761	0.428571	6
JUN	21	0.0172624	0.485477	9
KNG1	18	0.00154138	0.468	13
MAP2K1	16	0.00793674	0.517699	10
MAP2K4	18	0.0137461	0.527027	15
MAP3K3	13	0.00729243	0.47561	15
MAPK14	10	0.00221073	0.433333	17
MAPK3	28	0.0345225	0.536697	21
MAPK8	17	0.00816493	0.481481	9
MDM2	10	0.00407065	0.434944	9
MYC	9	0.00115378	0.428571	11
NFKB1	14	0.00580144	0.443182	15
NFKBIA	11	0.00390101	0.422383	12
NR3C1	11	0.003674	0.45	10
NSDHL	12	0.00149181	0.462451	10
OPRD1	39	0.0117588	0.539171	15
OPRM1	39	0.0209588	0.554502	25
PAK2	13	0.00503297	0.464286	9
PENK	14	0.00424976	0.471774	9
PF4	13	0.000951	0.43985	12
PIK3CA	11	0.00427829	0.466135	12
PIK3CG	26	0.00635903	0.52	9
PIK3R1	16	0.0149281	0.483471	7
PIK3R6	26	0.00635903	0.52	10
PKM	15	0.00846631	0.453488	10
PLCB2	30	0.0190679	0.527027	22
PLCB3	25	0.00410866	0.493671	7
PLCG1	11	0.00275678	0.48954	10
PPP3CA	6	0.0017385	0.464286	7
PRKACA	11	0.00838816	0.434944	12
PRKCD	28	0.0239438	0.557143	8
PTPN1	11	0.00281195	0.441509	9
RAF1	16	0.00557905	0.471774	19
RB1	11	0.00537311	0.444867	13
RELA	14	0.00723682	0.453488	13
SHC1	9	0.00254057	0.441509	12
SLC6A3	7	0.00245838	0.438202	14
SRC	24	0.0230775	0.524664	9
SST	49	0.047424	0.593909	18
SSTR1	18	0.00535937	0.468	15
SSTR3	14	0.00442831	0.481481	8
STAT3	30	0.041138	0.557143	16
TP53	25	0.0239257	0.495763	10
TRAF6	8	0.00167553	0.410526	8
UGT2B17	14	0.002114	0.448276	6
VCAM1	11	0.0052998	0.473684	16
YWHAZ	11	0.0055705	0.48954	22
