# Supplementary material for: Network pharmacology-based strategy to investigate pharmacological mechanisms of Zuojinwan for treatment of gastritis
Source: BMC Complement Altern Med. 2018 Nov 1;18:292. doi: 10.1186/s12906-018-2356-9 (PMC6211468; doi:10.1186/s12906-018-2356-9)
Supplement: Supplementary file 7 — Table S7. Significant pathways. (XLSX 18 kb) [file 12906_2018_2356_MOESM7_ESM.xlsx]

## Sheet: Sheet1
Title:Network pharmacology-based strategy to identify key pharmacological pathways of Zuojinwan for treatment of gastritis Authors: Yuanyuan Shi et al.
Table S7 Significant pathways
Category	Term	counts	-LOG10(P)	PValue	genes
1	EGFR signaling pathway	24	26.1152	7.67e-27	AKT1, AR, CASP9, EGFR, MAPK3, GRB2, GSK3B, NFKBIA, MAPK8, MAP2K1, MAP2K4, NFKB1, RELA, PIK3CA, PIK3R1, PRKACA, PLCG1, STAT3, SHC1, JUN, MYC, RAF1, SRC, MAPK14
2	Thromboxane A2 signaling pathway	23	25.5882	2.581e-26	AKT1, ADCY5, ADCY7, ADCY8, CTNNB1, EGFR, MAPK3, GNA13, GNAI1, GNAI2, GNAS, GSK3B, IL6, MAP2K1, PIK3CA, PIK3R1, PRKACA, PRKCD, PLCB2, PLCB3, RAF1, SRC, MAPK14
3	Gastrin in cell growth and proliferation	19	23.0772	8.371e-24	JUN, CTNNB1, EGFR, MAPK3, GRB2, MAPK8, MAP2K1, MAP2K4, PIK3CA, PIK3R1, PRKACA, PRKCD, PLCG1, STAT3, SHC1, MYC, RAF1, SRC, MAPK14
4	IL-11 signaling pathway via MEK/ERK and PI3K/AKT cascades	21	22.2111	6.15e-23	AKT1, CASP3, CASP9, MAPK3, GRB2, GSK3B, NFKBIA, IFNG, IL1B, IL4, IL6, CXCL8, MAP2K1, PIK3CA, PIK3R1, RB1, RELA, HCK, SRC, JUN, RAF1
5	IL-18 signaling	20	21.8884	1.293e-22	AKT1, JUN, BCL2, CCL2, MAPK3, NFKBIA, IL1B, IL6, CXCL8, MAPK8, MAP2K1, NFKB1, RELA, PIK3CA, PIK3R1, TRAF6, VCAM1, RAF1, SRC, MAPK14
6	G-protein signaling_Proinsulin C-peptide signaling	20	21.8324	1.471e-22	AKT1, BCL2, MAPK3, GNAI1, GNAI2, NFKBIA, MAP2K1, NFKB1, RELA, PIK3CA, PIK3CG, PIK3R1, PRKACA, PRKCD, PLCB2, PLCB3, INS, JUN, RAF1, SRC
7	GM-CSF signaling	19	20.633	2.328e-21	YWHAZ, AKT1, BCL2, CCL2, CASP3, CASP9, MAPK3, GRB2, HCK, NFKBIA, MAP2K1, NFKB1, RELA, PIK3CA, PIK3R1, STAT3, SHC1, MYC, RAF1
8	Histamine signaling in dendritic cells	21	20.437	3.656e-21	ADCY5, ADCY7, ADCY8, CCL2, CD86, MAPK3, GNAI1, GNAI2, GNAS, HRH1, HRH4, IL1B, IL6, CXCL8, MAP2K1, NFKB1, RELA, PRKACA, PLCB2, PLCB3, RAF1
9	Gastrin in inflammatory response	22	20.4171	3.827e-21	AKT1, EGFR, MAPK3, GRB2, NFKBIA, CXCL8, MAPK8, MAP2K1, MAP2K4, NFKB1, RELA, PIK3CA, PIK3R1, PRKACA, PRKCD, PLCG1, SHC1, TRAF6, JUN, RAF1, SRC, MAPK14
10	Alpha-2 adrenergic receptor activation of ERK	17	20.0328	9.272e-21	AKT1, ADRA2B, CALM1, EGFR, MAPK3, GNAI1, GNAI2, GRB2, MAP2K1, PIK3CA, PIK3R1, PLCB2, PLCB3, SHC1, JUN, RAF1, SRC
11	HTR1A signaling	21	19.058	8.75e-20	AKT1, ADCY5, ADCY7, ADCY8, BCL2, CALM1, CASP3, MAPK3, GNAI1, GNAI2, GRB2, NFKBIA, MAP2K1, NFKB1, RELA, PIK3CG, PRKACA, STAT3, SHC1, RAF1, SRC
12	Additional pathways of NF-kB activation (in the cytoplasm)	16	18.6972	2.008e-19	AKT1, ADCY5, ADCY7, ADCY8, MAPK3, NFKBIA, MAP3K3, NFKB1, RELA, PIK3CA, PIK3CG, PIK3R1, PRKACA, PRKCD, RAF1, SRC
13	IL-4 signaling pathway	20	18.6178	2.411e-19	AKT1, JUN, BCL2, MAPK3, GRB2, GSK3B, IL4, MAPK8, MAP2K1, NFKB1, RELA, NFKBIA, PIK3R1, PRKACA, PRKCD, PLCG1, STAT3, SHC1, RAF1, MAPK14
14	Delta-type opioid receptor mediated cardioprotection	16	18.5256	2.981e-19	AKT1, OPRD1, EGFR, MAPK3, GNAI1, GNAI2, GSK3B, MAP2K1, PENK, PIK3CA, PIK3R1, PRKCD, PLCG1, STAT3, RAF1, SRC
15	HMGB1/RAGE signaling pathway	17	18.5236	2.995e-19	AKT1, MAPK3, NFKBIA, IL1B, IL6, CXCL8, MAPK8, MAP2K1, NFKB1, RELA, PIK3CA, PIK3R1, VCAM1, JUN, RAF1, SRC, MAPK14
16	MIF-induced cell adhesion, migration and angiogenesis	18	18.247	5.663e-19	AKT1, JUN, CCL2, MAPK3, GNAI1, GNAI2, CXCL8, MAPK8, MAP2K1, MAP2K4, NFKB1, RELA, PIK3CA, PIK3R1, VCAM1, RAF1, SRC, MAPK14
17	PTEN pathway	17	18.247	5.663e-19	AKT1, CTNNB1, CASP3, CASP9, EGFR, MAPK3, GRB2, GSK3B, MDM2, MAP2K1, PIK3CA, PIK3R1, SHC1, JUN, RAF1, SRC, TP53
18	PTMs in IL-17-induced CIKS-independent signaling pathways	13	18.247	5.663e-19	AKT1, JUN, MAPK3, GSK3B, MAPK8, MAP2K1, NFKB1, RELA, PIK3CA, PIK3R1, STAT3, RAF1, MAPK14
19	IL-5 signaling via PI3K, MAPK and NF-kB	19	18.0493	8.927e-19	AKT1, JUN, CTNNB1, MAPK3, GRB2, GSK3B, MAPK8, MAP2K1, MAP2K4, NFKB1, RELA, NFKBIA, PIK3CA, PIK3R1, PRKCD, SHC1, TRAF6, RAF1, MAPK14
20	Fc epsilon RI pathway	18	18.0263	9.413e-19	AKT1, PPP3CA, CALM1, MAPK3, GRB2, NFKBIA, MAPK8, MAP2K1, MAP2K4, NFKB1, RELA, PAK2, PIK3CA, PIK3R1, PLCG1, JUN, RAF1, MAPK14
21	TLR5, TLR7, TLR8 and TLR9 signaling pathways	17	17.8681	1.355e-18	AKT1, JUN, MAPK3, NFKBIA, IL1B, IL6, CXCL8, MAPK8, MAP2K1, MAP2K4, NFKB1, RELA, PIK3CA, PIK3R1, STAT3, TRAF6, MAPK14
22	IL-33 signaling pathway	17	17.7131	1.936e-18	AKT1, CCL2, MAPK3, NFKBIA, IL6, CXCL8, MAPK8, MAP2K1, MAP2K4, NFKB1, RELA, PIK3CA, PIK3R1, TRAF6, VCAM1, JUN, MAPK14
23	The role of GDNF ligand family/ RET receptor in cell survival, growth and proliferation	22	17.5384	2.895e-18	AKT1, BCL2, CDK2, CALM1, SLC6A3, MAPK3, GRB2, MAPK8, MAP2K1, MAP2K4, NFKB1, RELA, NFKBIA, PIK3CA, PIK3R1, PLCG1, STAT3, SHC1, JUN, RAF1, SRC, MAPK14
24	Substance P-stimulated expression of proinflammatory cytokines via MAPKs	17	17.2507	5.614e-18	AKT1, CCL2, MAPK3, NFKBIA, IL6, CXCL8, MAPK8, MAP2K1, NFKB1, RELA, PRKACA, PRKCD, PLCB2, PLCB3, JUN, RAF1, MAPK14
25	HBV signaling via protein kinases leading to HCC	13	17.0895	8.138e-18	JUN,AR,MAPK3,GRB2,MAPK8,MAP2K1,MAP2K4,PRKACA,PRKCD,SHC1,MYC,RAF1,SRC
26	CCR1 signaling	22	17.0259	9.421e-18	ADCY5,ADCY7,ADCY8,CCL2,CALM1,MAPK3,GNAI1,GNAI2,NFKBIA,IL6,CXCL8,MAP2K1,NFKB1,RELA,PIK3CG,PRKCD,PLCB2,PLCB3,STAT3,RAF1,SRC,MAPK14
27	Adenosine A3 receptor signaling	20	17.0259	9.421e-18	AKT1,CTNNB1,MAPK3,GNAI1,GNAI2,GRB2,GSK3B,NFKBIA,MAP2K1,NFKB1,RELA,PIK3CG,PRKACA,PLCB2,PLCB3,STAT3,SHC1,MYC,RAF1,MAPK14
28	Adenosine A1 receptor signaling	18	17.0259	9.421e-18	AKT1,ADORA1,MAPK3,GNAI1,GNAI2,GRB2,NFKBIA,MAP2K1,NFKB1,RELA,PIK3CG,PRKACA,PRKCD,PLCB3,SHC1,RAF1,SRC,MAPK14
29	Influence of Ras and Rho proteins on G1/S Transition	17	17.0259	9.421e-18	AKT1,CDK2,MAPK3,GSK3B,MAPK8,MDM2,MAP2K1,MAP2K4,NFKB1,RELA,NFKBIA,PIK3CA,PIK3R1,RB1,STAT3,MYC,RAF1
30	Role of Tissue factor-induced Thrombin signaling in cancerogenesis	18	16.714	1.932e-17	AKT1,CALM1,EGFR,MAPK3,GNA13,GNAI1,GNAI2,CXCL8,MAP2K1,NFKB1,RELA,PIK3CA,PIK3R1,PRKACA,PLCB3,JUN,RAF1,SRC
31	Role of PKR in stress-induced antiviral cell response	15	16.4161	3.836e-17	CASP3,MAPK3,NFKBIA,IFNG,IL1B,IL6,CXCL8,MAPK8,MAP2K4,NFKB1,RELA,TRAF6,JUN,MYC,MAPK14
32	C3a signaling	20	16.3536	4.43e-17	AKT1,ADCY5,ADCY7,ADCY8,CCL2,CD86,MAPK3,GNAI1,GNAI2,IL1B,IL6,CXCL8,MAP2K1,NFKB1,RELA,NFKBIA,PIK3CG,PLCB2,PLCB3,MAPK14
33	Prolactin receptor signaling	18	16.2719	5.347e-17	AKT1, BCL2, MAPK3, NR3C1, GRB2, MAP2K1, NFKB1, RELA, PIK3CA, PIK3R1, PRKCD, PLCG1, STAT3, SHC1, JUN, MYC, RAF1, SRC
34	TLR2 and TLR4 signaling pathways	17	16.2009	6.297e-17	AKT1,JUN,MAPK3,HCK,NFKBIA,IL1B,IL6,CXCL8,MAPK8,MAP2K1,MAP2K4,NFKB1,RELA,PIK3CA,PIK3R1,TRAF6,MAPK14
35	M-CSF-receptor signaling pathway	20	16.1352	7.325e-17	AKT1,JUN,CTNNB1,CALM1,MAPK3,GRB2,HCK,MAP2K1,NFKB1,RELA,PIK3CA,PIK3R1,PRKACA,PRKCD,PLCG1,STAT3,SHC1,MYC,RAF1,SRC
36	IGF family signaling in colorectal cancer	15	15.9927	1.017e-16	AKT1,CTNNB1,MAPK3,GRB2,GSK3B,NFKBIA,CXCL8,MAP2K1,NFKB1,RELA,PIK3CA,PIK3R1,SHC1,JUN,RAF1
37	BAD phosphorylation	15	15.8801	1.318e-16	YWHAZ,AKT1,BCL2,PPP3CA,EGFR,MAPK3,GNAS,GRB2,MAPK8,MAP2K1,PIK3CA,PIK3R1,PRKACA,SHC1,RAF1
38	VEGF signaling and activation	16	15.8801	1.318e-16	AKT1,MAPK3,ESR1,NFKBIA,MAP2K1,NFKB1,RELA,PIK3CA,PIK3R1,PRKACA,PRKCD,PLCG1,VCAM1,JUN,RAF1,SRC
39	IL-6 signaling in multiple myeloma	16	15.8703	1.348e-16	AKT1,CASP9,MAPK3,GRB2,GSK3B,IL6,MDM2,MAP2K1,PIK3CA,PIK3R1,RB1,STAT3,SHC1,JUN,RAF1,TP53
40	B cell antigen receptor (BCR) pathway	17	15.8353	1.461e-16	AKT1,PPP3CA,CALM1,MAPK3,GRB2,GSK3B,MAP2K1,NFKB1,RELA,NFKBIA,PIK3R1,PLCG1,RB1,SHC1,VCAM1,RAF1,MAPK14
41	cGMP-PKG signaling pathway	24	14.7787	1.66438e-15	GNA13, PIK3CG, ADCY7, MAP2K1, GNAI2, ADCY8, GNAI1, ADCY5, RAF1, BDKRB2, ADORA1, AKT1, PLCB3, ADRB2, ADRB1, INS, MAPK3, PIK3CA, ADRA2B, PPP3CA, PLCB2, PIK3R1, CALM1, OPRD1
42	TNF signaling pathway	18	12.0049	9.88677e-13	PIK3CG, IL6, CCL2, MAP2K1, RELA, MAP2K4, NFKBIA, NFKB1, AKT1, VCAM1, CASP3, JUN, MAPK14, MAPK3, IL1B, PIK3CA, MAPK8, PIK3R1
43	Influenza A	21	11.2851	5.1871e-12	PIK3CG, IL6, CCL2, MAP2K1, RELA, MAP2K4, CXCL8, RAF1, NFKBIA, NFKB1, AKT1, CASP9, JUN, GSK3B, MAPK14, IFNG, MAPK3, IL1B, PIK3CA, MAPK8, PIK3R1
44	Toxoplasmosis	18	11.2213	6.00781e-12	PIK3CG, GNAI2, GNAI1, RELA, NFKBIA, NFKB1, STAT3, AKT1, CASP3, CASP9, BCL2, MAPK14, IFNG, MAPK3, PIK3CA, MAPK8, TRAF6, PIK3R1
45	NOD-like receptor signaling pathway	13	10.2165	6.0748e-11	HSP90AB1, IL6, HSP90AA1, CCL2, RELA, NFKBIA, CXCL8, NFKB1, MAPK14, MAPK3, IL1B, MAPK8, TRAF6
46	Pertussis	14	9.69569	2.01516e-10	IL6, GNAI2, GNAI1, RELA, CXCL8, NFKB1, CASP3, MAPK14, JUN, MAPK3, IL1B, MAPK8, TRAF6, CALM1
47	Ras signaling pathway	20	8.37496	4.21736e-09	EGFR, PIK3CG, MAP2K1, GRB2, RELA, RAF1, NFKB1, AKT1, PAK2, PLCG1, INS, GNB1, HTR7, MAPK3, PIK3CA, SHC1, MAPK8, PRKACA, PIK3R1, CALM1
48	MAPK signaling pathway	21	8.27901	5.26008e-09	EGFR, MAP2K1, GRB2, RELA, MAP2K4, TP53, RAF1, NFKB1, AKT1, CASP3, PAK2, MAP3K3, JUN, MAPK14, MAPK3, IL1B, MAPK8, PRKACA, PPP3CA, TRAF6, MYC
49	Renin secretion	12	8.22667	5.93374e-09	PLCB3, ADRB2, ADRB1, GNAI2, GNAI1, ADCY5, PRKACA, GNAS, PPP3CA, ADORA1, PLCB2, CALM1
50	Epithelial cell signaling in Helicobacter pylori infection	12	8.00724	9.83462e-09	EGFR, CASP3, PLCG1, MAPK14, RELA, JUN, MAP2K4, CXCL8, NFKBIA, NFKB1, MAPK8, SRC
51	Insulin resistance	14	7.68349	2.07259e-08	PIK3CG, IL6, RELA, NFKBIA, NFKB1, PRKCD, STAT3, AKT1, INS, GSK3B, PIK3CA, MAPK8, PTPN1, PIK3R1
52	Tuberculosis	17	7.54246	2.86774e-08	IL6, RELA, RAF1, NFKB1, SRC, AKT1, CASP3, CASP9, BCL2, MAPK14, IFNG, MAPK3, IL1B, MAPK8, PPP3CA, TRAF6, CALM1
53	Circadian entrainment	13	7.3628	4.33707e-08	ADCY7, GNAI2, ADCY8, GNAI1, ADCY5, PLCB3, GNB1, MAPK3, PRKACA, GNAS, ADCY10, PLCB2, CALM1
54	Apoptosis	11	7.243	5.71481e-08	PIK3CG, AKT1, CASP3, CASP9, RELA, BCL2, TP53, PIK3CA, NFKBIA, NFKB1, PIK3R1
55	Focal adhesion	17	6.61818	2.40888e-07	PIK3CG, EGFR, MAP2K1, GRB2, RAF1, SRC, CTNNB1, AKT1, PAK2, JUN, BCL2, GSK3B, MAPK3, PIK3CA, SHC1, MAPK8, PIK3R1
56	Gastric acid secretion	11	6.54774	2.83307e-07	PLCB3, GNAI2, ADCY7, GNAI1, ADCY8, ADCY5, PRKACA, GNAS, SST, PLCB2, CALM1
57	Non-alcoholic fatty liver disease (NAFLD)	14	5.95547	1.10797e-06	PIK3CG, IL6, RELA, CXCL8, NFKB1, AKT1, CASP3, INS, GSK3B, JUN, IL1B, PIK3CA, MAPK8, PIK3R1
58	Oocyte meiosis	12	5.7865	1.63495e-06	AR, YWHAZ, ADCY7, MAP2K1, ADCY8, INS, ADCY5, MAPK3, PRKACA, PPP3CA, CDK2, CALM1
59	Leishmaniasis	10	5.64881	2.24486e-06	IL4, MAPK14, RELA, JUN, MAPK3, IFNG, NFKBIA, IL1B, NFKB1, TRAF6
60	Fc gamma R-mediated phagocytosis	10	5.03327	9.26246e-06	PIK3CG, AKT1, PLCG1, MAP2K1, HCK, MAPK3, RAF1, PIK3CA, PRKCD, PIK3R1
61	Salivary secretion	10	4.94873	1.12531e-05	PLCB3, ADRB2, ADRB1, ADCY7, ADCY8, ADCY5, PRKACA, GNAS, PLCB2, CALM1
62	Long-term potentiation	9	4.9264	1.18467e-05	PLCB3, MAP2K1, ADCY8, MAPK3, RAF1, PRKACA, PPP3CA, PLCB2, CALM1
63	Type II diabetes mellitus	8	4.90888	1.23344e-05	PIK3CG, PKM, INS, MAPK3, PIK3CA, MAPK8, PRKCD, PIK3R1
64	NF-kappa B signaling pathway	10	4.90734	1.23783e-05	VCAM1, PLCG1, RELA, BCL2, CXCL8, NFKBIA, IL1B, NFKB1, TRAF6, CXCL12
65	Inflammatory bowel disease (IBD)	8	4.07797	8.35667e-05	IL4, IL6, RELA, JUN, IFNG, IL1B, NFKB1, STAT3
66	Shigellosis	8	4.07797	8.35667e-05	MAPK14, RELA, MAPK3, CXCL8, NFKBIA, NFKB1, MAPK8, SRC
67	Leukocyte transendothelial migration	10	3.85292	0.000140308	PIK3CG, VCAM1, GNAI2, PLCG1, GNAI1, MAPK14, PIK3CA, CXCL12, PIK3R1, CTNNB1
68	Thyroid hormone synthesis	8	3.82815	0.000148542	PLCB3, ADCY7, ADCY8, ADCY5, PRKACA, GNAS, HSPA5, PLCB2
69	Cell cycle	9	2.99129	0.00102025	YWHAZ, GSK3B, TP53, MDM2, CHEK1, RB1, MYC, CDC25A, CDK2
70	Cytokine-cytokine receptor interaction	12	2.83099	0.00147576	IL4, CCR9, EGFR, IL6, CCL2, CCR3, IFNG, CXCL8, IL1B, PF4, CXCL12, CCL28
71	mTOR signaling pathway	6	2.57581	0.00265575	PIK3CG, AKT1, INS, MAPK3, PIK3CA, PIK3R1
72	Aldosterone-regulated sodium reabsorption	5	2.41772	0.00382188	PIK3CG, INS, MAPK3, PIK3CA, PIK3R1
73	Glycolysis / Gluconeogenesis	6	2.30335	0.00497334	PKM, ALDH7A1, ADH1C, ALDH2, ADH1A, ALDH3A2
74	p53 signaling pathway	6	2.30335	0.00497334	CASP3, CASP9, TP53, MDM2, CHEK1, CDK2
75	Phosphatidylinositol signaling system	7	2.24674	0.00566577	PIK3CG, PLCB3, PLCG1, PIK3CA, PLCB2, PIK3R1, CALM1
76	Adipocytokine signaling pathway	6	2.22241	0.00599227	AKT1, RELA, NFKBIA, NFKB1, MAPK8, STAT3
77	Alzheimer's disease	9	2.17169	0.00673456	CASP3, PLCB3, CASP9, GSK3B, MAPK3, IL1B, PPP3CA, PLCB2, CALM1
78	Bacterial invasion of epithelial cells	6	2.02625	0.00941358	PIK3CG, PIK3CA, SHC1, PIK3R1, SRC, CTNNB1
79	Ascorbate and aldarate metabolism	4	2.00791	0.00981959	ALDH7A1, UGT2B17, ALDH2, ALDH3A2
80	Dorso-ventral axis formation	4	2.00791	0.00981959	EGFR, MAP2K1, GRB2, MAPK3
81	Dilated cardiomyopathy	6	1.89519	0.0127294	ADRB1, ADCY7, ADCY8, ADCY5, PRKACA, GNAS
82	beta-Alanine metabolism	4	1.84216	0.0143828	ALDH7A1, ALDH2, ALDH3A2, HADHA
83	Graft-versus-host disease	4	1.76841	0.0170446	IL6, CD86, IFNG, IL1B
84	Axon guidance	7	1.7233	0.0189103	PAK2, GNAI2, GNAI1, GSK3B, MAPK3, PPP3CA, CXCL12
85	Pancreatic secretion	6	1.71985	0.0190611	PLCB3, ADCY7, ADCY8, ADCY5, GNAS, PLCB2
86	Cytosolic DNA-sensing pathway	5	1.66724	0.0215157	IL6, RELA, NFKBIA, IL1B, NFKB1
