# Supplementary material for: Network pharmacology-based strategy to investigate pharmacological mechanisms of Zuojinwan for treatment of gastritis
Source: BMC Complement Altern Med. 2018 Nov 1;18:292. doi: 10.1186/s12906-018-2356-9 (PMC6211468; doi:10.1186/s12906-018-2356-9)
Supplement: Supplementary file 8 — Table S8. The whole null model according to Erdös-Rényi model. (XLSX 340 kb) [file 12906_2018_2356_MOESM8_ESM.xlsx]

## Sheet: Sheet1
Title:Network pharmacology-based strategy to identify key pharmacological pathways of Zuojinwan for treatment of gastritis Authors: Yuanyuan Shi et al.
Table S8 The whole null model according to Erdös-Rényi model
node1	node2
HTR1A	TFAP2B
HTR1A	PPP2R5D
HTR1A	PEPD
HTR1A	OPCML
HTR1B	PIK3CA
HTR1B	CSNK1A1
HTR1B	PRSS50
HTR1B	CDK6
HTR1B	BNIP3L
HTR1B	ATXN10
HTR1B	FGF8
HTR1B	TRPC6
HTR1B	FBXO9
HTR1B	PFDN4
HTR1B	CENPE
HTR1D	SOD3
HTR1D	GJB1
HTR1D	TAP1
HTR1D	ADAR
HTR1D	BTF3
HTR1D	PTCH2
HTR1E	ADCY8
HTR1E	MAPRE3
HTR1E	FKBP14
HTR1E	COPB1
HTR1E	DDIT4
HTR1E	ATXN2
HTR1E	SRP14
HTR1E	L3MBTL1
HTR1E	ARID4A
HTR1E	DGUOK
HTR1F	SLBP
HTR1F	HSPG2
HTR1F	GLUD2
HTR1F	CEACAM1
HTR1F	WT1
HTR1F	H2AFZ
HTR2A	ACO2
HTR2A	DDO
HTR2A	CHAF1A
HTR2A	GRIA1
HTR2A	MC3R
HTR2A	PHB2
HTR2A	DVL1
HTR2A	FUT8
HTR2A	TIMM44
HTR2A	RORC
HTR2A	AXL
HTR2B	SULT1C2
HTR2B	CSNK1A1
HTR2B	TANGO2
HTR2B	C1QTNF2
HTR2B	TUBG2
HTR2B	MED15
HTR2B	PFDN4
HTR2C	OPRM1
HTR2C	ATP5E
HTR2C	POU1F1
HTR2C	CCNT1
HTR2C	CNBP
HTR2C	TSPAN13
HTR2C	TRAF5
HTR4	CCL7
HTR4	CD24
HTR4	CD6
HTR4	VDR
HTR4	ABCB7
HTR4	SLC6A8
HTR4	CDIPT
HTR6	INHBE
HTR6	IQGAP2
HTR6	THEM4
HTR6	UBE2I
HTR6	COX6C
HTR6	FGFBP1
HTR6	BRE
HTR6	MAPK8IP3
HTR6	SEPHS1
HTR6	NXPH3
HTR7	TOMM20
HTR7	RPA4
HTR7	JUND
HTR7	KCND1
HTR7	USP4
HTR7	PSMB8
ADORA1	CSNK2A2
ADORA1	AP3S1
ADORA1	PBX2
ADORA1	ABCF3
ADORA1	ERCC6L
ADORA2A	TUBGCP2
ADORA2A	APRT
ADORA2A	ABHD5
GOT1	SCO1
GOT1	IL2RB
GOT1	PUS1
GOT2	CCR10
GOT2	UBE2E1
GOT2	RPS16
GOT2	NOD1
GOT2	F2RL2
GOT2	PAEP
GOT2	PPP2R2A
GOT2	PIN4
GOT2	AICDA
ABCB11	PRKACG
ABCB11	ACSL4
ABCB11	GABRG3
ABCB11	PDGFRA
ABCB11	SFI1
ABCB11	DCTN1
ABCB11	ATP1A4
ABCG1	ADSS
ABCG1	ITPA
ABCG1	TSC1
ABCG1	EED
ABCG1	KRT7
ABCG1	HIST1H1E
ABCG1	SLC6A13
ABCG1	ELL
ABCG1	PIGT
ABCG5	ALDH1A1
ABCG5	HSD3B1
ABCG5	SYCP1
ABCG5	SLC2A3
ABCG5	SELP
ABCG5	CSF2
ABCG5	AKAP2
ABCG5	POLR2E
ABCG8	ANAPC10
ABCG8	BCL2L14
ABCG8	CUX1
ABCG8	CMKLR1
ABCG8	GAB1
ABCG8	HNRNPH1
ABCG8	ANGPTL3
ABCG8	MED13
ABCG8	TOB1
ABCG8	PEMT
ABCG8	TULP4
ABCG8	ALS2CR12
ACACA	WARS2
ACACA	PRSS3
ACACA	PCDH17
ACACA	DUSP9
ACACA	LALBA
ACACA	DAXX
ACACA	NDUFB10
ACACA	CLCN7
ACACA	FGF3
ACACA	CLK3
ACACA	POLR3D
ACACA	USP4
ACER3	APBA1
ACER3	PPL
ACER3	APOC2
ACER3	ATP6V1G1
ACER3	RASGRF1
ACER3	TPMT
ACER3	JUND
ACER3	FUS
ACER3	MOS
ACHE	RAB3C
ACHE	FXYD4
ACHE	KRT12
ACHE	LECT1
ACHE	SLC25A5
ACHE	VWF
ACHE	AHCYL2
ACHE	RET
ACHE	CD97
ACHE	TAF11
CHRNA10	PPIF
CHRNA10	ACTN2
CHRNA10	TFF1
CHRNA2	CCL27
CHRNA2	ZP2
CHRNA2	CD63
CHRNA2	C20orf24
CHRNA2	MRPS36
CHRNA2	SYNGAP1
CHRNA2	ERN1
CHRNA2	SPDL1
CHRNA7	SOD1
CHRNA7	GLP1R
CHRNA7	RPL18A
CHRNA7	ADD2
CHRNA7	CCL15
CHRNA7	ZSWIM3
CHRNA7	NUDC
ACLY	TNFSF11
ACLY	HPD
ACLY	SH3GL3
ACLY	AOC3
ACLY	CNTNAP1
ACLY	CDK7
ACLY	GTPBP4
ACLY	MEIS2
ACLY	RP2
ACLY	SH3KBP1
ACLY	FGFR2
ACLY	ZNF593
ACLY	LAT
CHRM1	OCA2
CHRM1	TAAR5
CHRM1	HDAC11
CHRM1	TNFRSF10A
CHRM1	EXOC3
CHRM1	ATXN7L1
CHRM1	RAB18
CHRM1	CENPH
CHRM2	CASR
CHRM2	PDGFRA
CHRM2	EVI2B
CHRM2	SNAPIN
CHRM2	OPHN1
CHRM2	SNAPC4
CHRM3	HDC
CHRM3	MAP2K3
CHRM3	NABP2
CHRM3	MYL6B
CHRM3	TBX21
CHRM3	MPL
CHRM4	PSMC3
CHRM4	TSPAN13
CHRM4	FZD1
CHRM4	PPIB
CHRM4	NDUFS5
CHRM4	F2RL1
CHRM4	MCM10
CHRM4	FLT3
CHRM4	ZNF217
CHRM5	MSH6
CHRM5	CPOX
ACO2	HIF1A
ACO2	ABCB9
ACO2	CRISP1
ACO2	CDC25B
ACO2	SPRY2
ACO2	PPCDC
ACO2	EVI2B
ACO2	RASSF2
ACO2	STARD4
ACO2	ARSD
ACR	NOS1
ACR	TLR9
ACR	ACTN4
ACR	GUK1
ACR	PRDM16
ACR	CKS1B
ACR	TLE1
ACR	FKBP2
ACR	EI24
ACR	TTC4
ACR	SYP
ACR	RET
ACR	TBCE
ADRA1A	ATP4B
ADRA1A	CHN2
ADRA1A	MAD2L2
ADRA1A	NQO2
ADRA1A	BCL6
ADRA1A	USP9Y
ADRA1B	CGA
ADRA1B	GSTT2B
ADRA1B	DIRAS2
ADRA1B	RPS6KA4
ADRA1B	GLRX
ADRA1B	IGLL1
ADRA1B	ZNF197
ADRA1D	LTA4H
ADRA1D	MPDU1
ADRA1D	CASP7
ADRA1D	CCL7
ADRA1D	PNLIPRP1
ADRA1D	SLC1A4
ADRA1D	PDE4D
ADRA2A	PDE10A
ADRA2A	SRC
ADRA2A	TXNRD1
ADRA2A	ABCB4
ADRA2A	DDHD1
ADRA2A	PMAIP1
ADRA2A	DOCK3
ADRA2A	SKP2
ADRA2A	C20orf24
ADRA2A	NCAM1
ADRA2A	SOX4
ADRA2A	YWHAQ
ADRA2A	EPN1
ADRA2A	HSPA9
ADRA2A	MTNR1B
ADRA2A	FKBP1B
ADRA2A	FANCA
ADRA2B	PPARD
ADRA2B	ZNF282
ADRA2B	PYCARD
ADRA2B	TMEM62
ADRA2B	CEP76
ADRA2B	TAF7
ADRA2C	CTRB1
ADRA2C	C5
ADRA2C	TMOD3
ADRA2C	AP2M1
ADRA2C	AKR1C1
ADRA2C	SNCA
ADRA2C	GFI1
ADRA2C	S100A11
ADRA2C	RPS15
ADRA2C	SPP1
ADRA2C	BCKDHA
ADRA2C	SRD5A2
ADH1A	IMPA1
ADH1A	DOK6
ADH1A	PARP3
ADH1A	HDAC8
ADH1B	CDC6
ADH1B	TFAM
ADH1B	ITPKB
ADH1B	NR4A3
ADH1B	GSPT2
ADH1B	CPB2
ADH1C	MTA3
ADH1C	IL2RG
ADH1C	THAP8
ADH1C	HAP1
ADRB1	HDAC5
ADRB1	MAP4K1
ADRB1	UGT1A6
ADRB1	SH3KBP1
ADRB2	MBD4
ADRB2	BAD
ADRB2	CPNE3
ADRB2	STAM
ADRB2	CASP7
ADRB2	ATP6V1B1
ADRB2	SQSTM1
ADRB2	CLSPN
ADRB2	PRKAR1A
ADRB2	SUGT1
ADRB2	HBEGF
ADRB2	ATP6V0A1
ADRB2	PSMD6
ADRB3	GGT5
ADRB3	JOSD1
ADRB3	PYGL
ADRB3	KLF6
ADRB3	RPS19
ADRB3	PJA1
ADRB3	HDAC7
ADRB3	PRPSAP1
ADRB3	MLYCD
AGXT2	GNAI2
AGXT2	CHRNA1
AGXT2	SMAD2
AGXT2	BIRC3
AGXT2	HRK
AGXT2	APBB1
AGXT2	GFPT1
AHR	TARS
AHR	GADD45A
AHR	POLD1
AHR	SULT1A2
AHR	NFATC4
AHR	TP63
AHR	HDGF
AKR1B10	PRKD3
AKR1B10	CKS2
AKR1B10	PEPD
AKR1B10	NRF1
AKR1B10	SOCS2
AKR1C3	AMY2A
AKR1C3	POU1F1
AKR1C3	PCF11
AKR1C3	ANAPC7
AKR1C3	CDKN2C
AKR1C3	TCEB2
AKR1C3	CLN3
AKT1	CYP4F11
AKT1	PHKG1
AKT1	NFKBIE
AKT1	IL17RA
AKT1	PRIM1
AKT1	COL6A2
AKT1	FGF9
AKT1	MUC3A
AKT1	MYO15A
AKT1	KLK4
ALDH1A1	CAD
ALDH1A1	SREBF1
ALDH1A1	POLB
ALDH1A1	MLST8
ALDH1A1	CYP4F11
ALDH1A1	CDC27
ALDH1A1	PAK1
ALDH1A1	LIG1
ALDH1A1	BCL9
ALDH1A1	MKNK2
ALDH1A1	NLRP2
ALDH1A1	SRP9
ALDH3A1	SOX7
ALDH3A1	FNTA
ALDH3A1	FLT3LG
ALDH3A1	ITGA9
ALDH3A1	CETN2
ALDH3A1	PDE4D
ALDH3A2	B4GALT1
ALDH3A2	GFRA3
ALDH3A2	DCN
ALDH3A2	CCL18
ALDH3A2	LRP8
ALDH3A2	SERPINA3
ALDH3A2	FCGR3A
ALDH3A2	CST1
ALDH3A2	MAPK12
ALDH3A2	SCO1
ALDH3A2	VCP
ALDH3A2	PSAT1
ALDH3A2	TAF13
ALDH3A2	NOP2
ALDH7A1	CYP4F11
ALDH7A1	OSBP
ALDH7A1	B4GALT3
ALDH7A1	UPF3A
ALDH7A1	SLC2A8
ALDH7A1	NELL1
ALDH7A1	CTF1
ALDH7A1	SORL1
ALDH7A1	GTF3C4
GPT	OR2AG1
GPT	LMCD1
GPT	GARS
GPT	SUMO1
GPT	HUWE1
GPT	DUSP6
GPT	BRF2
ALDH2	CSRP2BP
ALDH2	CCL4
ALDH2	CD69
AKR1B1	SSTR4
AKR1B1	FGF4
AKR1B1	GABPB2
AKR1B1	ABCA4
AKR1B1	GNS
AMY2A	HSPA5
AMY2A	CXCL9
AMY2A	GCLM
AMY2A	CYBB
AMY2A	RALB
AMY2A	PTGFRN
AMY2A	PLXNA3
AMY2A	PARP4
AMY2A	ABCD1
ANAPC2	MPO
ANAPC2	PC
ANAPC2	AKT1S1
ANAPC2	LIN7C
ANAPC2	LGALS2
AR	FGD1
AR	CD79A
AR	IL5
AR	RUNX3
AR	ACTR10
AR	CENPU
MAOA	CYP2C8
MAOA	F7
MAOA	SMAD6
MAOA	NCOR2
MAOA	GALK2
MAOA	HBD
APOA1	EGF
APOA1	OPN3
APOA1	IKBKG
APOA1	PCSK5
APOA1	RBM8A
APOB	F7
APOB	SP1
APOB	WNT10B
APOB	PASK
APOB	LZTS1
APOB	PTCH2
APOE	CDK9
APOE	ABCB6
APOE	COX6B1
APOE	AP1B1
APOE	UBQLN4
APOE	SGPP1
APOE	PTK6
APOE	F8
AGA	MAPT
AGA	CCL27
AGA	GTF2H1
AGA	COX7B
AGA	FRZB
AGA	PAK1
AGA	NR1D1
AGA	SLC6A8
AGA	DLG2
AGA	AK2
AGA	ELL
AGA	ID3
ASS1	P2RY4
ASS1	ARPC2
ASS1	NFKB2
ASS1	TFAP2B
ASS1	H2AFX
ASS1	TGFBI
ASS1	WASF1
ASS1	MMP20
ASS1	RXRB
ASS1	EIF3K
ASS1	IRAK4
ATP2C1	CCL20
ATP2C1	KNG1
ATP2C1	GP9
ATP2C1	ATP5S
ATP2C1	SPTBN1
ATP2C1	RFC2
ATP2C1	SLC2A9
ATP2C1	SELP
ATP2C1	CEP76
ATP2C1	TIMP4
ATP2C1	TBL1XR1
ATP5G2	PPP2CB
ATP5G2	ZNF384
ATP5G2	BRPF1
ATM	PPT1
ATM	HSD17B2
ATM	CYP26A1
ATM	SOS1
ATM	SULT1A2
ATM	SNRPD1
ATP4B	IGHG1
ATP4B	CBS
ATP4B	TFF2
ATP4B	CHKB
ATP4B	PSMD10
ATP4B	NDP
ATP4B	GRIN2B
ATP4B	SH3KBP1
ATP4B	JUNB
ATP4B	CRIP2
ATP4B	MMP16
ATP4B	ZSWIM3
ATP5B	GATM
ATP5B	RYR1
ATP5B	NQO2
ATP5B	TBRG4
ATP5B	ZNF512B
ATP5B	KRT76
ATP5B	PROCR
BACE1	TFE3
BACE1	PRKCE
BACE1	TOLLIP
BACE1	PTMA
BACE1	COG8
ACOT7	GLO1
ACOT7	CTSA
ACOT7	BMP7
ACOT7	GLA
ACOT7	IL17A
ACOT7	HLA-DRB1
ACOT7	AHCYL2
ACOT7	F11R
ACOT7	CERK
ACOT7	NPTX2
SLC7A9	ABCB8
SLC7A9	SLCO1B3
SLC7A9	PPP2R1A
SLC7A9	PAK3
SLC7A9	DAXX
SLC7A9	MS4A3
SLC7A9	MEIS2
SLC7A9	TRAF5
SLC7A9	MED30
SLC7A9	CLCN5
BCL2	CALCB
BCL2	PI3
BCL2	KLC2
BCL2	PMAIP1
BCL2	CACNA1C
BCL2	IL27RA
BCL2	PTPRS
BCL2	PTCH2
BECN1	NR3C1
BECN1	ACTB
BECN1	PDGFB
BECN1	UGT1A6
BECN1	FURIN
BECN1	NELL1
BECN1	DFNA5
BECN1	CLN3
CACNA1G	AVPR1A
CACNA1G	SCO2
CACNA1G	LTBP2
CACNA1G	CBX4
CACNA1G	NUMB
CACNA1G	SRP14
CACNA1G	ING1
CACNA1G	PSMG2
CACNA1G	GTF3C3
CACNA1H	IFNB1
CACNA1H	GCDH
CACNA1H	FURIN
CACNA1H	RPL35A
CACNA1H	NRP2
CACNA1H	EIF2S2
CACNA1H	ASB16
CACNA1H	POLR2L
CACNA1H	CENPF
CRAT	ACTN1
CRAT	TRIM24
CRAT	SLC4A1
CRAT	ANKZF1
CRAT	COTL1
CRAT	HSD17B1
CRAT	VPS4B
CRAT	RPS3A
CRAT	ADAM15
CRAT	AMICA1
CRAT	CEP63
CRAT	SNAPC1
CRAT	PROCR
CA2	ITGA6
CA2	AKR7A2
CA2	FZR1
CA2	PRKAG2
CA2	POLR2J
CALM1	FGB
CALM1	TAC1
CALM1	APCS
CALM1	CHM
CALM1	DLC1
CALM1	C16orf74
CALM1	GFPT1
CALM1	DAAM1
CASP3	CTH
CASP3	DNMT1
CASP3	MBD4
CASP3	CTNND2
CASP3	TSC1
CASP3	GH1
CASP3	CD5L
CASP3	MLNR
CASP3	DOK1
CASP3	HAND2
CASP8	SULT1E1
CASP8	MDK
CASP8	PSME3
CASP8	CDH15
CASP8	DOK2
CASP8	CRYAB
CASP9	UCKL1
CASP9	MUT
CASP9	EPHB3
CASP9	RRM1
CASP9	EPHB1
CASP9	SPTBN4
CASP9	TAF1L
CASP10	PTX3
CASP10	CYSLTR1
CASP10	ADAMTS2
CASP10	NCK2
CASP10	INPP5A
CASP10	MED6
CASP10	RFXANK
CASP10	CDCA8
CASP10	NUP62
CAT	ERH
CAT	CD4
CAT	GNG5
CAT	SHBG
CTSD	PRODH
CTSD	DUSP19
CTSD	EPS8
CTSD	SLC25A5
CTSD	EHD2
CTSD	IL9R
CTSD	CBFB
CTSD	CIITA
CTSD	WNT2
CTSD	SPC24
CPB1	BAAT
CPB1	PPP1R12A
CPB1	MAFB
CPB1	MMP28
CPB1	CUL7
CCKAR	FGG
CCKAR	FIP1L1
CCKAR	CNTNAP1
CCKAR	RIPK1
CCKAR	DVL1
CCKAR	CEBPB
CCKAR	NFYB
CCKAR	EIF3G
CCL11	TNFRSF1B
CCL11	HOXC5
CCL11	ATP5J2
CCL11	A4GALT
CCL11	LAMB3
CCL11	OR5AC2
CCL11	IL6R
CCL11	CCNT2
CCL2	HADHA
CCL2	RBBP4
CCL2	PRIM1
CCNA2	SLC7A5
CCNA2	NR1I3
CCNA2	NDUFB11
CCNA2	CA13
CCNA2	ICAM3
CCNA2	SLC37A4
CCNA2	KCNG1
CCND1	PON2
CCND1	ADD1
CCND1	SMC4
CCND1	ARHGEF2
CCND1	MED12
CCR3	NCOA3
CCR3	PAX8
CCR3	DLGAP1
CCR3	KRT15
CD19	KCNK7
CD19	PTGS2
CD19	TNFSF11
CD19	DAPK1
CD19	PARG
CD19	FUT4
CD19	SOAT2
CD19	WNT16
CD19	POLR3K
CD19	SERPINA2
CD86	TAC1
CD86	PEX2
CD86	CDKN1B
CD86	MYH9
CD86	IL1R1
CD86	BCAP29
CD86	MX1
CD86	LTC4S
CD86	TAF9
CD86	CCDC85B
CD86	MRPL39
CDK2	NCOA5
CDK2	FOXO3
CDK2	SLC25A4
CDK2	PDIA4
CDK2	SLC25A15
CER1	PKM
CER1	GZMB
CER1	NNT
CER1	RPA2
CER1	NDUFA5
CER1	IL13
CER1	PTS
CER1	CENPT
CFLAR	GSTM2
CFLAR	LPAR6
CFLAR	UBE3A
CFLAR	TGFB1I1
CFLAR	ACOX3
CFLAR	OTOR
CTH	CNBP
CTH	COL7A1
CTH	GNG10
CHEK1	SCT
CHEK1	EPB41L2
CHEK1	PRKCE
CHEK1	SVIL
CHEK1	SAA4
CHEK1	KIAA1683
CHEK1	MYD88
CHEK1	APRT
CHEK1	CACNG3
CHEK1	NPY1R
BCHE	ITPR1
BCHE	PSMA5
BCHE	TUFM
BCHE	TFF1
BCHE	DNAJC7
BCHE	DCTD
BCHE	ACP5
BCHE	ERCC3
BCHE	KIF13A
CS	TNFSF13
CS	PRDX5
CS	TESK1
CS	CYP2F1
CS	YES1
CS	NTAN1
CS	IARS2
CS	POLR2G
CS	PIGK
CHAT	NPBWR2
CHAT	ACTN3
CHAT	MBTPS1
CHAT	ACSS2
CHAT	PPP3R1
CHAT	NGFRAP1
CHAT	DTNBP1
CHAT	TXN
CHAT	DMAP1
CHAT	FBLN1
CHAT	FXN
CHAT	GUCY1A2
CHAT	BCAT2
CHAT	SERPINE2
CHAT	MEPE
SLC25A12	CD160
SLC25A12	ALDH1A2
SLC25A12	ITGB1BP1
SLC25A12	NAF1
SLC25A12	ADAM23
SLC25A12	DTNA
SLC25A12	S100P
CNR2	DHPS
CNR2	RBL1
CNR2	SF3B2
CNR2	DNAJA3
CNR2	BLOC1S1
CNR2	DLC1
CNR2	STARD8
CNR2	EIF4H
CNR2	PGAP1
CNR2	ZW10
COL1A1	SLC35C1
COL1A1	ITGA4
COL1A1	RPS6KB2
COL1A1	TAB2
COL1A1	CDC6
COL1A1	CNKSR2
COL1A1	TRAC
COL1A1	ITPKA
COL1A1	DCD
COL3A1	PTHLH
COL3A1	ACVR2B
COL3A1	CD5
COL3A1	ATXN7
COL3A1	IL13
COL3A1	COL5A1
COL3A1	MC1R
COL3A1	MMP11
COL3A1	SMAD9
COL3A1	PGC
COL3A1	PTPRS
POMC	PIGQ
POMC	TTPA
POMC	CTNNA1
POMC	CBX3
POMC	HOXB6
POMC	CENPU
CYP1A1	RHEB
CYP1A1	TPM3
CYP1A1	IRF2
CYP1A1	FEN1
CYP1A1	GDF15
CYP1A1	ZNF24
CYP1A2	RYK
CYP1A2	GNRH1
CYP1A2	GJB1
CYP1A2	HIST1H2BC
CYP1A2	OR51E2
CYP1B1	PAK6
CYP1B1	MAP3K14
CYP1B1	MT-ND2
CYP1B1	ORC3
CYP1B1	MSH5
CYP1B1	ARMC2
CYP1B1	ESM1
CYP1B1	PDE5A
CYP1B1	PHC1
CYP2C8	ASPM
CYP2C8	MC2R
CYP2C8	HAL
CYP2C8	NOV
CYP2C8	DPYSL5
CYP2C8	PDE5A
CYP2C8	DYNC1I1
CYP2C8	DDX1
CYP2C8	HPS1
CYP2C9	TUB
CYP2C9	PDK2
CYP2C9	TPM1
CYP2C9	NR5A1
CYP2C9	HSD17B8
CYP2C19	CTBS
CYP2C19	RRAS
CYP2C19	TBK1
CYP2C19	FOXN3
CYP2C19	IFNA17
CYP2C19	HAP1
CYP2D6	TRIM24
CYP2D6	FANCI
CYP2D6	PIK3C3
CYP2D6	CKS1B
CYP2D6	MC1R
CYP2D6	FAF2
CYP2D6	IFNA10
CYP2D6	INPP5K
CYP2D6	PPIC
CYP3A4	TLR9
CYP3A4	CDK9
CYP3A4	NR1I3
CYP3A4	NCF4
CYP3A4	COQ3
CYP3A4	ZNF385A
CYP3A4	TK1
CYP3A4	PSMB3
CYP7A1	TAS2R14
CYP7A1	RPLP2
CYP7A1	PPP1R13B
CYP7A1	USP32
CYP7A1	CTNNBL1
CPT1A	TAAR9
CPT1A	ADARB2
CPT1A	ABCE1
CPT1A	NAGA
CPT1A	RHOB
CPT1A	CYP4F11
CPT1A	MSX1
CPT1A	TFPI2
CPT1A	GNAL
CPT1A	USP14
CPT1A	EIF5
CPT2	SPCS1
CPT2	SIN3B
CTGF	TARS2
CTGF	XCL1
CTGF	DIO3
CTNNB1	P2RY10
CTNNB1	ZNF202
CTNNB1	TYK2
CTNNB1	ITGA1
CTNNB1	LMNB1
CTNNB1	COG8
CTRB1	AZU1
CTRB1	YWHAH
CTRB1	NFATC1
CTRB1	RPN1
CTRB1	CTSF
GJA1	AGXT
GJA1	PFDN5
GJA1	F2R
GJA1	ID2
GJA1	F12
GJA1	ARHGAP6
GJA1	CACNA1D
CYCS	HSPB1
CYCS	ITGAV
CYCS	ZBTB17
CYCS	SLC6A8
CYCS	IFNAR1
CYCS	TRPV6
CYCS	CENPM
AMD1	DNMT1
AMD1	CASK
AMD1	CDH1
AMD1	PTK7
AMD1	MLANA
AMD1	S100A8
AMD1	GSTM5
AMD1	EPB42
HDC	NAMPT
HDC	PAK1
HDC	CHRND
HDC	HOMER2
HDC	CLK4
HDC	TBXAS1
HDC	ETF1
ODC1	SACS
ODC1	NTS
ODC1	RPA3
ODC1	B3GNT3
ODC1	GLRA2
ODC1	INA
ODC1	WDR7
DECR1	ADCY4
DECR1	CXCL8
DECR1	GUCY1B2
DECR1	THAP6
DECR1	ABCG4
DECR1	ESD
DECR1	ARL6IP1
DECR1	HIRA
DECR1	FGF20
DECR1	CBFB
DECR1	CYTH2
DECR1	LIG3
DECR1	ADAM22
DHCR24	PIPOX
DHCR24	RHOA
DHCR24	NCSTN
DHCR24	TRAF6
DHCR24	ANAPC11
DHCR24	KRT9
DHCR24	KRT16
DHCR24	CPS1
DHCR24	DYRK3
DHCR24	DLGAP1
HSD11B1	ITGB2
HSD11B1	ADCY4
HSD11B1	NUP43
HSD11B1	POLB
HSD11B1	SLC2A4
HSD11B1	IGSF21
HSD11B1	CDK3
HSD11B1	APBA3
HSD11B1	GPAA1
DNMT1	SDC4
DNMT1	SPCS2
DNMT1	PSMD12
DPP4	PLCB2
DPP4	GUCY2D
DPP4	H2AFX
DPP4	MYBL2
DPP4	CD6
DPP4	ZNF330
DPP4	ERO1A
DPP4	GATA1
DPP4	HAUS2
DPP4	CRP
DPP4	FGL2
DPP4	INPP5K
DPP4	GTF3C2
DPYD	ARNT2
DPYD	NCOA6
DPYD	BRCA2
DPYD	POLR1B
DPYD	NIN
DPYD	GML
DPYD	EEF1D
DPYS	MT2A
DPYS	MRE11A
DPYS	IRF2
DPYS	FABP5
DPYS	EIF4H
DRD1	PRKCA
DRD1	FGF4
DRD1	RPS2
DRD1	PHB2
DRD1	TCEB2
DRD1	CYTH2
DRD1	CPOX
DRD1	EIF3J
DRD1	DDX23
DRD2	CD160
DRD2	PIN1
DRD2	NMT2
DRD2	FUT4
DRD2	MCAM
DRD3	PLCB1
DRD3	TGM2
DRD3	HCCS
DRD3	TICAM1
DRD3	TERF2IP
DRD5	KIAA0513
DRD5	CDC7
DRD5	SH3RF1
DRD5	NDUFB3
DRD5	LMOD1
DRD5	ALG6
DRD5	SESN2
DRD5	MED31
DHFR	LPAR6
DHFR	SPTA1
DHFR	TFG
DHFR	DAD1
DHFR	BCAP31
DHFR	E2F2
DHFR	LIPG
DHFR	FGF6
DHFR	GSTO2
DHFR	FUBP1
SLC1A3	NDUFA5
SLC1A3	MMP19
SLC1A3	PHB2
SLC1A3	STAT5B
SLC1A3	TRPC1
SLC1A3	PASK
SLC1A3	OPN1MW
SLC1A2	STK17B
SLC1A2	MAP2K1
SLC1A2	CDT1
SLC1A2	RGS12
SLC1A2	CFL1
SLC1A2	KCNQ3
SLC1A2	PPP1R2
SLC1A2	DHX15
SLC1A2	TRAPPC6A
SLC1A1	SLC18A2
SLC1A1	ARF1
SLC1A1	PTPN13
SLC1A1	HSPA9
SLC1A1	ETS2
SLC1A1	RNF17
EGFR	CCR1
EGFR	MS4A3
EGFR	PASK
EGFR	PEMT
EGF	NDRG1
EGF	PRMT6
EGF	PHF11
EGF	ZPR1
EGF	CD5L
EGF	KLK6
EGF	RPS26
ERAP1	ADCY8
ERAP1	AVP
ERAP1	LPO
ERAP1	TST
ERAP1	GJB6
ERAP1	SMS
ERAP1	AP3S1
ERAP1	PFKFB1
ESF1	GHRL
ESF1	GSTM2
ESF1	GCM2
ESF1	TPO
ESF1	DCN
ESF1	LRP1
ESF1	NDUFS5
ESF1	FRZB
ESF1	ASGR1
ESF1	NIN
ESR1	SLC25A2
ESR1	SDC1
ESR1	CHAF1A
ESR1	ID2
ESR2	GAB2
ESR2	ESD
ESR2	RPS6KB2
ESR2	EFNB1
ESR2	IFNA17
ESR2	ILF3
ESR2	CLN3
ESR2	PIGU
CES1	CHKB
CES1	CD44
CES1	GALK1
CES1	CCL1
CES1	CD5L
CES1	STARD8
CES1	MED13
F10	CXCL3
F10	GSTK1
F10	SERPINA1
F10	POU2F2
F10	GABPB2
F10	TAF15
F7	GABRB2
F7	CCL21
F7	PRKDC
F7	CD5
F7	PAX5
F7	PHLDA3
F7	CMTM8
F7	SLC37A4
F7	CPXM1
F7	TIMP4
FAAH	SAMHD1
FAAH	BTG4
FAAH	DOCK2
FAAH	SDHD
FAAH	CDK8
FAAH	MNT
FAAH	RTKN2
FAAH	ACTR1A
FAAH	DCTD
FAAH	DGUOK
FAAH	PIGO
FAAH	SUOX
FABP4	NCOA5
FABP4	PDK1
FABP4	EGLN1
FABP4	ODF2
FABP4	ABCF3
FGF2	CXCL6
FGF2	BIRC2
FGF2	PRKAB2
FGF2	MCF2L
FGF2	IL3RA
FGF2	DDX20
FGF2	ZFP36L1
FGA	RAMP1
FGA	PIGL
FGA	HOMER1
FGA	PRDM7
FGA	CRAMP1
FGA	KLF4
FGB	ZNF18
FGB	GLA
FGB	ANXA5
FGB	PRNP
FGB	SMC2
FGB	RPS26
FGB	ALOX15B
FGB	TFAP2C
FGG	ACOX1
FGG	EP300
FGG	FANCG
FGG	KITLG
FIP1L1	PSMA4
FIP1L1	P2RY6
FIP1L1	PDE6C
FIP1L1	IMPA1
FIP1L1	GCNT1
FIP1L1	BTG2
FIP1L1	SRF
FIP1L1	SHBG
FIP1L1	THRB
FOS	MKS1
FOS	UQCRB
FOS	KRT18
FOS	TCF7
FOS	SKI
FOS	POLR3K
FOS	PGC
FOS	LTK
FOS	POLR2E
FUT3	CAD
FUT3	ABR
FUT3	SLC25A4
FUT3	COX7B
FUT3	COL6A3
FUT3	SLC25A18
FUT3	TFRC
FUT3	S100A8
FUT3	CTRL
FUT3	SERPINE2
FUT3	PDIA2
FUT3	ISG20L2
G6PD	FRMD4B
G6PD	PPL
G6PD	A4GALT
G6PD	NAT2
G6PD	PRKCG
G6PD	EML1
G6PD	MED6
G6PD	NMNAT1
G6PD	GFAP
ABAT	BDKRB2
ABAT	F11
ABAT	MED29
ABAT	BRPF1
ABAT	H1FX
CCKBR	PREP
CCKBR	PIK3C3
CCKBR	S100A9
CCKBR	VPS4B
CCKBR	MATR3
CCKBR	IFNGR1
CCKBR	CD53
CCKBR	COG8
CCKBR	LTC4S
CCKBR	RNF20
CCKBR	CENPI
GATM	TLR9
GATM	SLC10A1
GATM	NDUFB1
GATM	POU2F3
GATM	CA9
GATM	CLIC6
GATM	VEGFB
GABRA1	GRB2
GABRA1	MAP2K7
GABRA1	MTA2
GABRA1	GUCY1B3
GABRA1	SSSCA1
GABRA3	CACNG3
GABRA3	QTRTD1
GABRA3	QARS
GABRA4	GNAI2
GABRA4	BLK
GABRA4	COL1A2
GABRA4	TSPAN5
GABRA4	CYP11A1
GABRA5	PIGH
GABRA5	SCN8A
GABRA5	TOLLIP
GABRA5	ITGAM
GABRA5	PCSK2
GABRA5	SNX2
GABRA6	RAN
GABRA6	CDR2
GABRA6	CDKN1A
GABRA6	AMPD1
GABRA6	MED4
GABRA6	GFPT1
GABRA6	CAST
NR3C1	CYP39A1
NR3C1	LPL
NR3C1	ANGPTL3
GHRL	RBP1
GHRL	LMNA
GHRL	SLC15A2
GHRL	SHBG
GHRL	TAF13
GLRA1	SHMT1
GLRA1	RAMP2
GLRA1	IQGAP1
GLRA1	PRKCQ
GLRA1	A2M
GLRA1	ZNF212
GLRA1	PNLIPRP1
GLRA1	GATA3
GLRA1	APLF
GLRA1	NUP153
GCG	UCP2
GCG	RPS6
GCG	CTDSP2
GCG	SLC1A5
SHMT1	TBXA2R
SHMT1	ME1
SHMT1	SLBP
SHMT1	GTF2H1
SHMT1	TIA1
SHMT1	POLD2
SHMT1	AK5
SHMT1	MAP1A
SHMT1	IL27RA
SHMT1	PSMD2
SHMT1	AXL
SHMT1	EIF3C
SHMT2	SARS
SHMT2	BAD
SHMT2	MEF2A
SHMT2	NDUFA13
SHMT2	B3GAT3
SHMT2	RARA
SHMT2	NRP2
SHMT2	MNDA
SHMT2	DCP2
SHMT2	FMO2
GPC3	CRHR1
GPC3	RAN
GPC3	SMAD5
GPC3	MAPRE1
GPC3	NPM1
GPC3	INA
GRIA2	PGM3
GRIA2	EIF2B1
GRIA2	PDCD5
GRIA2	EPHX1
GRIA2	HSD3B7
GRIA2	PIK3C2A
GRIA2	SYNGAP1
GRIA2	CYP24A1
GRIA2	STAU1
GRIK2	HRH2
GRIK2	CHML
GRIK2	APP
GRIK2	TNFRSF1B
GRIK2	PDHB
GRIK2	HSPD1
GRIK2	TERF1
GRIK2	NDUFS2
GRIK2	NFATC1
GRIK2	POLR3K
GRIK2	SCN3B
HSPA5	LPL
HSPA5	PTMA
HSPA5	GPS2
HSPA5	MED13
HSPA5	GADD45GIP1
GSR	NCF1
GSR	SMCP
GSR	SERPINA1
GSK3B	TBXA2R
GSK3B	SSTR1
GSK3B	TST
GSK3B	RIN3
GSK3B	GLTSCR1
GSTA1	UQCRQ
GSTA1	CD6
GSTA1	GRAP2
GSTA1	UHRF2
GSTA1	PLA2G10
GSTA1	HN1L
GSTA1	SLC8A1
GSTA1	ERCC6
GSTA1	PRICKLE3
GSTM1	CDH5
GSTM1	HRASLS5
GSTM1	NOV
GSTM1	APBA3
GSTM1	BLOC1S1
GSTM1	CTSG
GSTM1	LY6D
GSTM1	ZCCHC10
GSTM2	CASP5
GSTM2	PCDHGB5
GSTM2	COX7A2L
GSTM2	TCF3
GSTM2	ALOX15B
GSTM2	OPCML
GSTP1	TOP1
GSTP1	RAB27A
GSTP1	ATP5J2
GSTP1	RBX1
GSTP1	PDE7A
SLC2A2	CD72
SLC2A2	ARG2
SLC2A2	AP3S1
SLC2A2	TAF7
HBA1	NUDT6
HBA1	NEK2
HBA1	ATF3
HBA1	DVL3
HBA1	NFYC
HBA1	TAF1D
HCK	MCM4
HCK	DDAH2
HCK	APOH
HCK	SETDB1
HCK	BLK
HCK	HLA-C
HCK	CCT3
HCK	SERPINB6
HCK	SSR4
HCK	CENPJ
HCK	INA
HCK	MYL3
HCK	MAP3K13
HCK	PSMD8
HCK	C11orf49
HGF	HIF1A
HGF	PSMA1
HGF	CCR4
HGF	RNF25
HGF	ATP6V1B1
HGF	DBNL
HGF	HNRNPL
HGF	MC4R
HGF	SLC1A4
HGF	PTGFRN
HGF	GLRX
HGF	WNT3
HGF	HBP1
HIBCH	KCNMA1
HIBCH	FTCD
HIBCH	GNMT
HIBCH	PIK3C3
HIBCH	CD52
HIBCH	MECP2
HIBCH	KRT7
HIBCH	OS9
HIBCH	IGLL1
HIBCH	DUSP10
HIF1A	GLTP
HIF1A	CYR61
HIF1A	EPAS1
HIF1A	BAG5
HIF1A	PTPRS
HIF1A	ZWILCH
HMGCR	NDUFA9
HMGCR	PKMYT1
HMGCR	SNAPIN
HMGCR	LGALS13
HMGCR	C11orf49
HMGCR	DCP2
HMGCR	ADD3
HMGB1	SLC9A3R1
HMGB1	SLC5A4
HMGB1	MTHFD2
HMGB1	PLA2G2D
HMGB1	FXR2
HMGB1	BRPF1
HMGB1	LIAS
HMOX1	UBE4A
HMOX1	RDH5
HMOX1	BCAP31
HMOX1	NR5A2
HMOX1	PTPN6
HMOX1	DUSP5
HRH1	ACAA2
HRH1	LCMT1
HRH1	SLC9A1
HRH1	PCBP1
HRH1	PIK3C2A
HRH1	WWOX
HRH1	MATR3
HRH1	MMP12
HRH2	IDH3G
HRH2	DAD1
HRH2	CCL23
HRH2	CNGA1
HRH2	CDH3
HRH2	MTIF2
HRH2	ADAM8
HRH2	ABCD2
HRH2	CENPK
HRH3	MDH1
HRH3	TGDS
HRH3	RGL4
HRH3	PRKCZ
HRH3	ANAPC11
HRH3	CLU
HRH3	BMX
HRH3	IL9
HRH3	RPS7
HRH3	PTPRD
HRH4	SNCA
HRH4	TOM1
HRH4	PMF1
HSP90AB1	EEF1A2
HSP90AB1	RPS16
HSP90AB1	MARK3
HSP90AB1	SMC4
HSP90AB1	AMELY
HSP90AB1	GSTA2
HSP90AB1	GCSH
HSP90AB1	SEC63
HSPA4	INSR
HSPA4	YARS
HSPA4	POLA1
HSPA4	GNRH1
HSPA4	ATP5S
IDO1	CCL5
IDO1	OCA2
IDO1	NDP
IDO1	CYC1
IDO1	ITGB5
IDO1	MRPL20
IDO1	TBRG4
IDO1	F12
IDO1	NFATC2
IDO1	ASF1B
IDO1	ITGB4
ICAM1	TFE3
ICAM1	TNK2
ICAM1	GAPDH
ICAM1	AANAT
ICAM1	NDUFC1
ICAM1	RAB3A
ICAM1	CA9
ICAM1	WNK1
ICAM1	USP9X
ICAM1	CTAG2
IDH3A	ADCY3
IDH3A	PTPRF
IDH3A	IL17RA
IDH3A	GPX2
IDH3B	PAWR
IDH3B	NR1H2
IDH3B	DBI
IDH3B	NDUFA11
IDH3B	FKBP8
IDH3B	IL3
IDH3B	IDS
IDH3B	NUDC
IDH3B	CENPQ
IDH3G	TESK1
IDH3G	PTPRF
IDH3G	IQGAP2
IDH3G	PTPRC
IDH3G	NR1D1
IDH3G	CPSF4
IDH2	GNAI1
IDH2	CAB39
IDH2	TF
IDH2	MTHFR
IDH2	SMC1A
IDH2	PARD3
IDH2	PTPRN
IFNG	C5
IFNG	PCK1
IFNG	ARR3
IFNG	EHHADH
IFNG	PTGFR
IFNG	CLK4
IFNG	CYTH2
IFNG	TIMM8A
IFNG	ACPT
IFNG	ZNF501
IGHG1	ADAMTS4
IGHG1	CUBN
IGHG1	SGCG
IGHG1	GFPT2
IGHG1	STAT6
IGHG1	PRDX2
IGHG1	RAPGEF1
IGHG1	HIST1H3A
IGHG1	BTBD2
IGHG1	TUBB6
IL12A	NCOA5
IL12A	TRIM7
IL12A	PCF11
IL12A	SCARB1
IL12A	BMPR1A
IL12A	TLR10
IL12A	MYOD1
IL12A	RPL37A
IL12B	ENC1
IL1B	ADAMTS4
IL1B	SLC7A5
IL1B	COL4A2
IL1B	FGF5
IL1B	GPI
IL1B	RRH
IL1B	PRPSAP1
IL1B	SLC13A1
IL2	DBF4
IL2	PTMS
IL2	PFKFB1
IL2	SNTB1
IL4	MAPK10
IL4	THBD
IL4	GNMT
IL4	FGFR3
IL4	MKNK1
IL4	PEMT
IL4	CD2BP2
IL4	SLC13A1
IL4	PTCH2
IL6	PKIA
IL6	PLK1
IL6	CDK7
IL6	SH2D1A
IL6	ITGA2B
IL6	MED15
IL6	PSMD4
IL6	HDGF
INSR	MPDZ
INSR	PPP2R1A
INSR	PHLDA3
INSR	COX10
INS	CXCL8
INS	HTT
INS	OSBPL8
INS	GCNT1
INS	DBF4
INS	NOTCH2
INS	KCNK2
INS	LAT
INS	SERPINA6
INS	DLX5
INVS	CTNND2
INVS	VTI1B
INVS	NR1H3
INVS	NUCB1
INVS	PRKAA1
INVS	ATF4
INVS	GPX1
INVS	CD164
INVS	DCP2
INVS	TOP1MT
PKIA	KRT7
PKIA	ZBTB17
PKIA	TUBB2A
PKIA	CENPH
IRS1	KCNQ1
IRS1	CXCL9
IRS1	ARRB2
IRS1	RTEL1
IRS1	PRKAR2A
IRS1	DSCR9
IRS1	OSTF1
IRS1	SF3A1
IRS1	CLDN1
IRS1	RECQL4
IRS1	OPN1MW
IRS1	NUP160
ITGB2	ENDOG
ITGB2	MAT1A
ITGB2	PLD2
ITGB2	SH3BGRL
ITGB2	SRGAP2
ITGB2	IRF1
ITGB2	RPL35A
ITGB2	PRKRIR
ITGB2	CLASP1
ITGB2	MSRB2
ITGB2	ASAP2
ITGB2	DDX23
ITGB3	KNG1
ITGB3	TMPRSS3
ITGB3	GEMIN5
ITGB3	RPL6
ITGB3	TRAF2
ITGB3	ITGA2B
ITGB3	NLRP2
ITGB3	TRAF5
ITGB3	IL1RL1
ITPR1	PDE10A
ITPR1	TAS2R14
ITPR1	TSSC1
ITPR1	GLIS2
ITPR1	COTL1
ITPR1	SDC3
ITPR1	SHANK3
JUN	RRAS
JUN	NIP7
JUN	FAF1
JUN	NKX3-2
JUN	ARHGEF4
JUN	GRIK1
JUN	PIM2
JUN	AGO1
JUN	CASQ1
PRKACA	DHRS7
PRKACA	ATP5J
PRKACA	SRD5A1
PRKACA	SRP54
PRKACA	GGA1
PRKACA	POLR3K
PRKACB	IGSF21
PRKACB	CSNK2A1
PRKACB	VDAC2
PRKACB	PFKFB4
PRKACB	MOG
PRKACB	PCDH15
PRKACB	PRPH
PRKACG	CTSA
PRKACG	PREP
PRKACG	RIPK2
PRKACG	COL5A1
PRKACG	SMYD2
PRKACG	HIF1AN
PRKACG	BRPF1
PRKACG	TFAP2C
PRKACG	BRF2
CCBL1	ATP5E
CCBL1	GBF1
CCBL1	CYP2E1
CCBL1	PLTP
CCBL1	IL1RN
CCBL1	KRT5
CCBL1	CUEDC2
CCBL1	GADD45G
CCBL1	UBA52
CCBL1	ADAM9
CCBL1	MED30
KCNMA1	BCL3
KCNMA1	MINK1
KCNMA1	H6PD
KCNMA1	TRA2A
KCNH2	MUC1
KCNH2	CPNE6
KCNH2	SCT
KCNH2	LHB
KCNH2	PRKCQ
KCNH2	CD3E
KCNH2	TRAP1
KCNH2	MKI67
KCNH2	MATR3
KCNH2	GATA3
KCNH2	SPC25
KCNK7	APLNR
KCNK7	GIPR
KCNK7	PSEN2
KCNK7	CRYBA4
KCNK7	FBXO2
KCNK7	NUAK1
KCNK7	CYP11B1
KCNK7	ADAM19
KCNK7	MBOAT4
KCNK7	POLR3K
KCNK7	SHROOM2
KCNQ1	GLP1R
KCNQ1	ADORA2B
KCNQ1	UBE2A
KCNQ1	MTR
KCNQ1	THBS2
KCNQ1	DHX36
KCNQ1	CD1D
KCNQ1	OPN5
KCNQ1	THAP8
PRKG1	DGKE
PRKG1	LRPAP1
PRKG1	FANCG
PRKG1	CYP11A1
PRKG1	CSNK1D
PRKG1	PLXNA4
PRKG1	WFDC2
PRKG1	LGALS13
PRKG1	ABCA4
PRKG1	CENPF
PRKG2	ACY1
PRKG2	COX6B1
PRKG2	MYO9B
PRKG2	ZNF442
PRKG2	UGT1A1
PRKG2	SCARB2
PRKG2	PDGFC
MVK	P2RY1
MVK	KRT18
MVK	CCNK
MVK	TRIM29
MVK	AGK
MVK	MPL
MVK	RPL13
MVK	GGA1
KIT	GRIN1
KIT	SSTR3
KIT	FZR1
KIT	ARPC1A
KIT	EPPK1
KIT	TAF12
PRKCD	RICTOR
PRKCD	NDRG2
PRKCD	SLC22A2
PRKCD	SERTAD3
PRKCD	DDX19B
PRKCD	IRS4
PRKCD	EIF2S1
PRKCD	RORC
PRKCD	CPXM1
PRKCD	ETV1
PRKCD	QPCT
PKM	FXYD7
PKM	C1QTNF2
PKM	CD72
PKM	MED12
PKM	PARP3
PKM	SLC13A1
KYNU	BET1
KYNU	IL1A
KYNU	FGF3
KYNU	FOXK2
KYNU	COG8
KYNU	EML1
KYNU	VASP
KYNU	DGUOK
KYNU	HAT1
LCAT	IKBKE
LCAT	CD151
LCAT	TRAT1
LCAT	KCNC4
LCAT	PTPRD
LCAT	TUBB6
LCAT	NT5C1A
LDLR	GIPR
LDLR	MCM7
LDLR	CD8A
LDLR	H1F0
LDLR	RPL34
LDLR	KCNK9
LTA4H	TXNRD2
LTA4H	ATCAY
LTA4H	NDUFC1
LTA4H	NELL2
LTA4H	ALOX12B
LTA4H	CACNA1S
LTA4H	SLC1A7
LTA4H	LUC7L2
LTA4H	STYXL1
LTA4H	SNAPC4
LTA4H	NUPL2
ALOX5	SYAP1
ALOX5	ZNF202
ALOX5	GLMN
ALOX5	CNTFR
ALOX5	PRKAB2
ALOX5	GYPA
ALOX5	TNXB
ALOX5	TNS4
ALOX5	INSIG1
ALOX5	FAU
SELE	TSPAN16
SELE	NTS
SELE	SMC1A
SELE	SKP2
SELE	WIF1
SELE	FGF23
SELE	MED4
SELE	POU5F1
ME2	RAMP1
ME2	ASPA
ME2	DYRK1A
ME2	MYH11
ME2	GLTP
ME2	CCNK
ME2	SAE1
ME2	LNX1
ME2	ARIH1
ME3	TAAR2
ME3	TACR2
ME3	AATF
ME3	SDC4
ME3	BTC
ME3	ARIH1
ME3	BTBD2
MAP4	TPH2
MAP4	TIMP2
MAP4	LRP8
MAP4	ACE2
MAP4	MAP3K7
MAP4	TRPV6
MAP4	RGS11
MBD4	ZBTB1
MBD4	ZNF268
MBD4	ABCA1
MBD4	NAT1
MBD4	KCNN2
MBD4	WNT3A
MBD4	PLIN2
SLC25A20	PSMD11
SLC25A20	TIMP1
SLC25A20	CYP3A43
SLC25A20	BCL3
SLC25A20	COX10
SLC25A20	SOS2
SLC25A20	OSM
SLC25A20	MED8
SLC25A20	UCHL5
MCL1	TTC8
MCL1	ZFX
MCL1	GNB3
MCL1	RRP1B
MCL1	DTNB
MCL1	CAMK2B
MCL1	TIMM44
MCL1	SP3
MCL1	PPP2R5C
MCL1	AMPD2
MCL1	RAB1A
NR3C2	TPO
NR3C2	PHLPP1
NR3C2	LMOD1
NR3C2	BRCC3
NR3C2	SPIB
MED16	PTGIR
MED16	TAS2R14
MED16	PRPF18
MED16	MMP14
MED16	HIST1H1E
MED16	GTF3A
MED16	CENPC
MGAM	IKBKE
MGAM	HK3
MGAM	ATIC
MGAM	GAS2L1
MGAM	KIR2DS1
SPEN	BRD1
SPEN	CLSTN2
SPEN	C12orf10
SPEN	CKS1B
SPEN	CYP26A1
SPEN	TAF13
MAPK1	PPARA
MAPK1	GNA13
MAPK1	ADH4
MAPK1	SERPINA3
MAPK1	PLCG2
MAPK1	NRG2
MAPK1	STMN4
MAPK1	STARD4
MAPK3	STAT3
MAPK3	MTPN
MAPK3	PDCD6
MAPK3	GTF2H1
MAPK3	PHLDA3
MAPK3	TSPAN5
MAPK3	MLLT11
MAPK3	GUCY2F
MAPK3	DHRS2
MAPK3	NUP160
MAPK8	MTRR
MAPK8	RAB13
MAPK8	PKLR
MAPK8	KLKB1
MAPK8	NFKBIE
MAPK8	TAP2
MAPK8	LY9
MAPK8	SERPINC1
MAPK8	POLR2B
MAPK8	RPL41
MAPK8	SNCAIP
MAPK8	CHP1
MAPK9	CYP39A1
MAPK9	GUCY1B2
MAPK9	RPIA
MAPK9	FHL2
MAPK9	TTK
MAPK9	FPGS
MAPK9	SHC3
MAPK9	MFGE8
MAPK9	APTX
MAPK9	HOXD10
MAPK9	ENPP3
MAPK9	ATP9A
MAPK10	AGTR2
MAPK10	CAPZB
MAPK10	RPL3
MAPK14	PIPOX
MAPK14	PRDX1
MAPK14	MT-RNR2
MAPK14	SLC7A3
MAPK14	TAF1A
MAPK14	ANG
MKS1	GFRA3
MKS1	VGF
MKS1	KCNC4
MKS1	CCDC106
MKS1	POLR2J
MKS1	SGOL1
MMP1	CXCR3
[truncated: 19,570 more rows]
