# Supplementary material for: Network pharmacology-based strategy to investigate pharmacological mechanisms of Zuojinwan for treatment of gastritis
Source: BMC Complement Altern Med. 2018 Nov 1;18:292. doi: 10.1186/s12906-018-2356-9 (PMC6211468; doi:10.1186/s12906-018-2356-9)
Supplement: Supplementary file 9 — Table S9. The major hubs of null-model- network. (XLSX 8 kb) [file 12906_2018_2356_MOESM9_ESM.xlsx]

## Sheet: Sheet1
Title:Network pharmacology-based strategy to identify key pharmacological pathways of Zuojinwan for treatment of gastritis Authors: Yuanyuan Shi et al.
Table S9 The major hubs of null-model- network
Node
CENPT
ERCC3
MTA2
TAAR2
PON3
UBE2L3
ARSA
